# Supplementary material for: 3-[(Cyclo­hexyl­idene)amino]-1-(4-methyl­phen­yl)thio­urea
Source: Acta Crystallogr Sect E Struct Rep Online. 2011 Apr 29;67(Pt 5):o1268. doi: 10.1107/S1600536811015510 (PMC3089110; doi:10.1107/S1600536811015510)
Supplement: Supplementary file 1 [file e-67-o1268-sup1.cif]

##############################################################################
#                                                                            #
# This CIF contains the data in a paper accepted for publication in          #
# Acta Crystallographica Section E. It conforms to the requirements of       #
# Notes for Authors for Acta Crystallographica Section E, and has been       #
# peer reviewed under the auspices of the IUCr Commission on Journals.       #
#                                                                            #
# Full details of the Crystallographic Information File format               #
# are given in the paper "The Crystallographic Information File (CIF):       #
# a New Standard Archive File for Crystallography" by S. R. Hall, F. H.      #
# Allen and I. D. Brown [Acta Cryst. (1991), A47, 655-685].                  #
#                                                                            #
# The current version of the core CIF dictionary is obtainable from          #
# ftp://ftp.iucr.org/pub/cif_core.dic.                                       #
#                                                                            #
# Software is freely available for graphical display of the structure(s)     #
# in this CIF. For information consult the CIF software page                 #
# http://www.iucr.org/resources/cif/software.                                #
#                                                                            #
# This file may be used for bona fide research purposes within the           #
# scientific community so long as proper attribution is given to the journal # 
# article from which it was obtained.                                        #
#                                                                            #
##############################################################################
data_I
_audit_creation_method     SHELXL-97
_chemical_name_systematic
;
3-[(Cyclohexylidene)amino]-1-(4-methylphenyl)thiourea
;
_chemical_name_common     ?
_chemical_formula_moiety     'C14 H19 N3 S'
_chemical_formula_sum     'C14 H19 N3 S'
_chemical_formula_iupac     'C14 H19 N3 S'
_chemical_formula_weight     261.38
_chemical_melting_point     ?
_symmetry_cell_setting     orthorhombic
_symmetry_space_group_name_H-M     'I b c a'
_symmetry_space_group_name_Hall     '-I 2b 2c'
loop_
    _symmetry_equiv_pos_as_xyz
    'x, y, z'
    '-x, -y+1/2, z'
    'x, -y, -z+1/2'
    '-x+1/2, y, -z'
    'x+1/2, y+1/2, z+1/2'
    '-x+1/2, -y+1, z+1/2'
    'x+1/2, -y+1/2, -z+1'
    '-x+1, y+1/2, -z+1/2'
    '-x, -y, -z'
    'x, y-1/2, -z'
    '-x, y, z-1/2'
    'x-1/2, -y, z'
    '-x+1/2, -y+1/2, -z+1/2'
    'x+1/2, y, -z+1/2'
    '-x+1/2, y+1/2, z'
    'x, -y+1/2, z+1/2'
_cell_length_a     14.9151(4)
_cell_length_b     22.5593(5)
_cell_length_c     17.1642(3)
_cell_angle_alpha     90.00
_cell_angle_beta     90.00
_cell_angle_gamma     90.00
_cell_volume     5775.3(2)
_cell_formula_units_Z     16
_cell_measurement_reflns_used     2807
_cell_measurement_theta_min     3.2326
_cell_measurement_theta_max     70.2940
_cell_measurement_temperature     291(2)
_exptl_crystal_description     prismatic
_exptl_crystal_colour     colorless
_exptl_crystal_size_max     0.40
_exptl_crystal_size_mid     0.25
_exptl_crystal_size_min     0.25
_exptl_crystal_density_diffrn     1.202
_exptl_crystal_density_meas     ?
_exptl_crystal_density_method     'not measured'
_exptl_crystal_F_000     2240
_exptl_absorpt_coefficient_mu     1.873
_exptl_absorpt_correction_type     multi-scan
_exptl_absorpt_process_details     '(CrysAlis RED; Oxford Diffraction, 2010)'
_exptl_absorpt_correction_T_min     0.5213
_exptl_absorpt_correction_T_max     0.6517
_exptl_special_details
;
;
_diffrn_ambient_temperature     291(2)
_diffrn_radiation_type     CuK\a
_diffrn_radiation_wavelength     1.54184
_diffrn_radiation_source     'fine-focus sealed tube'
_diffrn_radiation_monochromator     graphite
_diffrn_measurement_device_type     'Oxford Diffraction Xcalibur Eos Gemini'
_diffrn_measurement_method     \w
_diffrn_detector_area_resol_mean     ?
_diffrn_reflns_number     7202
_diffrn_reflns_av_R_equivalents     0.0323
_diffrn_reflns_av_sigmaI/netI     0.0336
_diffrn_reflns_theta_min     3.92
_diffrn_reflns_theta_max     67.07
_diffrn_reflns_theta_full     67.07
_diffrn_measured_fraction_theta_max     1.000
_diffrn_measured_fraction_theta_full     1.000
_diffrn_reflns_limit_h_min     -7
_diffrn_reflns_limit_h_max     17
_diffrn_reflns_limit_k_min     -26
_diffrn_reflns_limit_k_max     26
_diffrn_reflns_limit_l_min     -19
_diffrn_reflns_limit_l_max     20
_diffrn_standards_number     0
_diffrn_standards_interval_count     0
_diffrn_standards_interval_time     0
_diffrn_standards_decay_%     0
_refine_special_details
;
Refinement of <i>F</i>^2^ against ALL reflections. The weighted <i>R</i>-factor
<i>wR</i> and goodness of fit <i>S</i> are based on <i>F</i>^2^, conventional
<i>R</i>-factors <i>R</i> are based on <i>F</i>, with <i>F</i> set to zero for
negative <i>F</i>^2^. The threshold expression of <i>F</i>^2^ >
\s(<i>F</i>^2^) is used only for calculating <i>R</i>-factors(gt) <i>etc</i>.
and is not relevant to the choice of reflections for refinement.
<i>R</i>-factors based on <i>F</i>^2^ are statistically about twice as large
as those based on <i>F</i>, and <i>R</i>- factors based on ALL data will be
even larger.
;
_reflns_number_total     2583
_reflns_number_gt     2024
_reflns_threshold_expression     I>2\s(I)
_refine_ls_structure_factor_coef     Fsqd
_refine_ls_matrix_type     full
_refine_ls_R_factor_all     0.0658
_refine_ls_R_factor_gt     0.0526
_refine_ls_wR_factor_gt     0.1476
_refine_ls_wR_factor_ref     0.1616
_refine_ls_goodness_of_fit_ref     1.024
_refine_ls_restrained_S_all     1.024
_refine_ls_number_reflns     2583
_refine_ls_number_parameters     172
_refine_ls_number_restraints     0
_refine_ls_hydrogen_treatment     mixed
_refine_ls_weighting_scheme     calc
_refine_ls_weighting_details
         'calc w=1/[\s^2^(Fo^2^)+(0.1042P)^2^+0.7804P] where P=(Fo^2^+2Fc^2^)/3'
_atom_sites_solution_hydrogens     geom
_atom_sites_solution_primary     direct
_atom_sites_solution_secondary     difmap
_refine_ls_shift/su_max     0.000
_refine_ls_shift/su_mean     0.000
_refine_diff_density_max     0.367
_refine_diff_density_min     -0.250
_refine_ls_extinction_method     none
_refine_ls_extinction_coef     ?
loop_
    _atom_type_symbol
    _atom_type_description
    _atom_type_scat_dispersion_real
    _atom_type_scat_dispersion_imag
    _atom_type_scat_source
    'C' 'C' 0.0181 0.0091
                         'International Tables Vol C Tables 4.2.6.8 and 6.1.1.4'
    'H' 'H' 0.0000 0.0000
                         'International Tables Vol C Tables 4.2.6.8 and 6.1.1.4'
    'S' 'S' 0.3331 0.5567
                         'International Tables Vol C Tables 4.2.6.8 and 6.1.1.4'
    'N' 'N' 0.0311 0.0180
                         'International Tables Vol C Tables 4.2.6.8 and 6.1.1.4'
_computing_data_collection     'CrysAlis PRO (Oxford Diffraction, 2010)'
_computing_cell_refinement     'CrysAlis PRO (Oxford Diffraction, 2010)'
_computing_data_reduction     'CrysAlis RED (Oxford Diffraction, 2010)'
_computing_structure_solution     'SHELXTL (Sheldrick, 2008)'
_computing_structure_refinement     'SHELXTL (Sheldrick, 2008)'
_computing_molecular_graphics     'SHELXTL (Sheldrick, 2008)'
_computing_publication_material     'SHELXTL (Sheldrick, 2008)'
loop_
    _atom_site_type_symbol
    _atom_site_label
    _atom_site_fract_x
    _atom_site_fract_y
    _atom_site_fract_z
    _atom_site_U_iso_or_equiv
    _atom_site_adp_type
    _atom_site_calc_flag
    _atom_site_refinement_flags
    _atom_site_occupancy
    _atom_site_symmetry_multiplicity
    _atom_site_disorder_assembly
    _atom_site_disorder_group
    S S1 0.88952(5) 0.07068(3) 0.17935(3) 0.0599(3) Uani d . 1 1 . .
    N N1 0.84361(13) 0.02381(8) 0.04022(10) 0.0481(5) Uani d . 1 1 . .
    N N2 0.78485(14) -0.01953(8) 0.14881(10) 0.0498(5) Uani d . 1 1 . .
    N N3 0.74084(15) -0.05790(8) 0.09883(10) 0.0514(5) Uani d . 1 1 . .
    C C1 0.89252(14) 0.06343(9) -0.00784(12) 0.0450(5) Uani d . 1 1 . .
    C C2 0.89188(19) 0.12432(11) 0.00239(14) 0.0557(6) Uani d . 1 1 . .
    H H2A 0.8572 0.1413 0.0414 0.067 Uiso calc R 1 1 . .
    C C3 0.94341(19) 0.15961(10) -0.04609(14) 0.0597(6) Uani d . 1 1 . .
    H H3 0.9435 0.2004 -0.0385 0.072 Uiso calc R 1 1 . .
    C C4 0.99514(19) 0.13567(10) -0.10592(13) 0.0544(6) Uani d . 1 1 . .
    C C5 0.99072(18) 0.07526(10) -0.11773(13) 0.0520(5) Uani d . 1 1 . .
    H H5 1.0221 0.0585 -0.1590 0.062 Uiso calc R 1 1 . .
    C C6 0.94050(17) 0.03922(10) -0.06944(12) 0.0505(5) Uani d . 1 1 . .
    H H6 0.9388 -0.0014 -0.0782 0.061 Uiso calc R 1 1 . .
    C C7 1.0565(2) 0.17332(13) -0.15541(18) 0.0741(8) Uani d . 1 1 . .
    H H7A 1.0221 0.1928 -0.1951 0.111 Uiso calc R 1 1 . .
    H H7B 1.1011 0.1486 -0.1793 0.111 Uiso calc R 1 1 . .
    H H7C 1.0853 0.2025 -0.1233 0.111 Uiso calc R 1 1 . .
    C C8 0.83781(15) 0.02349(9) 0.11831(12) 0.0460(5) Uani d . 1 1 . .
    C C9 0.68926(18) -0.09724(10) 0.12732(14) 0.0538(6) Uani d . 1 1 . .
    C C10 0.6399(2) -0.13589(14) 0.07092(18) 0.0749(8) Uani d . 1 1 . .
    H H10A 0.6617 -0.1284 0.0186 0.090 Uiso calc R 1 1 . .
    H H10B 0.5765 -0.1262 0.0723 0.090 Uiso calc R 1 1 . .
    C C11 0.6526(3) -0.20137(15) 0.0908(2) 0.0911(11) Uani d . 1 1 . .
    H H11A 0.6166 -0.2254 0.0559 0.109 Uiso calc R 1 1 . .
    H H11B 0.7149 -0.2122 0.0835 0.109 Uiso calc R 1 1 . .
    C C12 0.6250(3) -0.21354(16) 0.1747(2) 0.0961(11) Uani d . 1 1 . .
    H H12A 0.5615 -0.2058 0.1808 0.115 Uiso calc R 1 1 . .
    H H12B 0.6358 -0.2549 0.1869 0.115 Uiso calc R 1 1 . .
    C C13 0.6773(2) -0.17499(16) 0.2301(2) 0.0873(10) Uani d . 1 1 . .
    H H13A 0.7401 -0.1861 0.2279 0.105 Uiso calc R 1 1 . .
    H H13B 0.6563 -0.1820 0.2827 0.105 Uiso calc R 1 1 . .
    C C14 0.6686(2) -0.10938(14) 0.21164(16) 0.0694(7) Uani d . 1 1 . .
    H H14A 0.6081 -0.0963 0.2232 0.083 Uiso calc R 1 1 . .
    H H14B 0.7096 -0.0870 0.2443 0.083 Uiso calc R 1 1 . .
    H H1 0.8188(16) -0.0081(12) 0.0192(16) 0.052(7) Uiso d . 1 1 . .
    H H2 0.799(2) -0.0305(14) 0.195(2) 0.075(9) Uiso d . 1 1 . .
loop_
    _atom_site_aniso_label
    _atom_site_aniso_U_11
    _atom_site_aniso_U_22
    _atom_site_aniso_U_33
    _atom_site_aniso_U_12
    _atom_site_aniso_U_13
    _atom_site_aniso_U_23
    S1 0.0824(5) 0.0632(4) 0.0341(3) -0.0172(3) -0.0022(3) -0.0052(2)
    N1 0.0605(11) 0.0528(9) 0.0309(8) -0.0072(9) -0.0017(8) -0.0002(7)
    N2 0.0634(11) 0.0556(10) 0.0305(8) -0.0083(9) 0.0003(9) 0.0003(7)
    N3 0.0674(12) 0.0519(9) 0.0349(9) -0.0070(9) -0.0031(9) -0.0016(7)
    C1 0.0521(12) 0.0514(11) 0.0316(10) -0.0003(9) -0.0032(9) 0.0030(8)
    C2 0.0735(15) 0.0532(11) 0.0403(11) 0.0110(11) 0.0104(11) 0.0009(9)
    C3 0.0864(17) 0.0448(11) 0.0478(12) 0.0051(11) 0.0066(13) 0.0030(9)
    C4 0.0675(14) 0.0561(12) 0.0395(11) 0.0009(11) 0.0037(11) 0.0078(9)
    C5 0.0638(13) 0.0580(12) 0.0344(10) 0.0066(11) 0.0062(10) 0.0002(9)
    C6 0.0673(14) 0.0482(10) 0.0358(10) 0.0004(10) -0.0008(10) -0.0013(8)
    C7 0.094(2) 0.0640(14) 0.0641(16) -0.0064(15) 0.0204(16) 0.0083(13)
    C8 0.0529(12) 0.0526(11) 0.0323(10) 0.0015(9) 0.0001(9) -0.0013(8)
    C9 0.0626(14) 0.0548(11) 0.0441(12) -0.0055(11) -0.0049(11) 0.0044(9)
    C10 0.092(2) 0.0761(16) 0.0568(15) -0.0252(16) -0.0137(15) 0.0025(13)
    C11 0.114(3) 0.0713(17) 0.088(2) -0.0287(19) 0.002(2) -0.0052(16)
    C12 0.109(3) 0.0764(19) 0.103(3) -0.0260(19) 0.007(2) 0.0240(19)
    C13 0.088(2) 0.102(2) 0.0714(19) -0.0172(19) 0.0029(17) 0.0367(18)
    C14 0.0722(16) 0.0869(18) 0.0490(14) -0.0193(15) 0.0081(13) 0.0049(13)
_geom_special_details
;
All e.s.d.'s (except the e.s.d. in the dihedral angle between two l.s. planes)
are estimated using the full covariance matrix. The cell e.s.d.'s are taken
into account individually in the estimation of e.s.d.'s in distances, angles
and torsion angles; correlations between e.s.d.'s in cell parameters are only
used when they are defined by crystal symmetry. An approximate (isotropic)
treatment of cell e.s.d.'s is used for estimating e.s.d.'s involving l.s.
planes.
;
loop_
    _geom_bond_atom_site_label_1
    _geom_bond_atom_site_label_2
    _geom_bond_site_symmetry_2
    _geom_bond_distance
    _geom_bond_publ_flag
    S1 C8 . 1.681(2) ?
    N1 C8 . 1.343(3) ?
    N1 C1 . 1.418(3) ?
    N1 H1 . 0.89(3) ?
    N2 C8 . 1.356(3) ?
    N2 N3 . 1.384(3) ?
    N2 H2 . 0.86(3) ?
    N3 C9 . 1.272(3) ?
    C1 C2 . 1.385(3) ?
    C1 C6 . 1.389(3) ?
    C2 C3 . 1.385(4) ?
    C2 H2A . 0.9300 ?
    C3 C4 . 1.393(4) ?
    C3 H3 . 0.9300 ?
    C4 C5 . 1.379(3) ?
    C4 C7 . 1.510(4) ?
    C5 C6 . 1.382(3) ?
    C5 H5 . 0.9300 ?
    C6 H6 . 0.9300 ?
    C7 H7A . 0.9600 ?
    C7 H7B . 0.9600 ?
    C7 H7C . 0.9600 ?
    C9 C10 . 1.497(4) ?
    C9 C14 . 1.505(3) ?
    C10 C11 . 1.528(5) ?
    C10 H10A . 0.9700 ?
    C10 H10B . 0.9700 ?
    C11 C12 . 1.523(5) ?
    C11 H11A . 0.9700 ?
    C11 H11B . 0.9700 ?
    C12 C13 . 1.506(5) ?
    C12 H12A . 0.9700 ?
    C12 H12B . 0.9700 ?
    C13 C14 . 1.519(5) ?
    C13 H13A . 0.9700 ?
    C13 H13B . 0.9700 ?
    C14 H14A . 0.9700 ?
    C14 H14B . 0.9700 ?
loop_
    _geom_angle_atom_site_label_1
    _geom_angle_atom_site_label_2
    _geom_angle_atom_site_label_3
    _geom_angle_site_symmetry_1
    _geom_angle_site_symmetry_3
    _geom_angle
    _geom_angle_publ_flag
    C8 N1 C1 . . 128.10(19) ?
    C8 N1 H1 . . 112.0(17) ?
    C1 N1 H1 . . 119.4(17) ?
    C8 N2 N3 . . 118.98(17) ?
    C8 N2 H2 . . 115(2) ?
    N3 N2 H2 . . 121(2) ?
    C9 N3 N2 . . 119.01(19) ?
    C2 C1 C6 . . 119.4(2) ?
    C2 C1 N1 . . 123.2(2) ?
    C6 C1 N1 . . 117.39(19) ?
    C3 C2 C1 . . 119.4(2) ?
    C3 C2 H2A . . 120.3 ?
    C1 C2 H2A . . 120.3 ?
    C2 C3 C4 . . 121.8(2) ?
    C2 C3 H3 . . 119.1 ?
    C4 C3 H3 . . 119.1 ?
    C5 C4 C3 . . 117.7(2) ?
    C5 C4 C7 . . 120.1(2) ?
    C3 C4 C7 . . 122.1(2) ?
    C4 C5 C6 . . 121.3(2) ?
    C4 C5 H5 . . 119.4 ?
    C6 C5 H5 . . 119.4 ?
    C5 C6 C1 . . 120.3(2) ?
    C5 C6 H6 . . 119.8 ?
    C1 C6 H6 . . 119.8 ?
    C4 C7 H7A . . 109.5 ?
    C4 C7 H7B . . 109.5 ?
    H7A C7 H7B . . 109.5 ?
    C4 C7 H7C . . 109.5 ?
    H7A C7 H7C . . 109.5 ?
    H7B C7 H7C . . 109.5 ?
    N1 C8 N2 . . 115.25(19) ?
    N1 C8 S1 . . 126.08(17) ?
    N2 C8 S1 . . 118.67(16) ?
    N3 C9 C10 . . 117.1(2) ?
    N3 C9 C14 . . 128.3(2) ?
    C10 C9 C14 . . 114.6(2) ?
    C9 C10 C11 . . 111.0(3) ?
    C9 C10 H10A . . 109.4 ?
    C11 C10 H10A . . 109.4 ?
    C9 C10 H10B . . 109.4 ?
    C11 C10 H10B . . 109.4 ?
    H10A C10 H10B . . 108.0 ?
    C12 C11 C10 . . 110.6(3) ?
    C12 C11 H11A . . 109.5 ?
    C10 C11 H11A . . 109.5 ?
    C12 C11 H11B . . 109.5 ?
    C10 C11 H11B . . 109.5 ?
    H11A C11 H11B . . 108.1 ?
    C13 C12 C11 . . 110.7(3) ?
    C13 C12 H12A . . 109.5 ?
    C11 C12 H12A . . 109.5 ?
    C13 C12 H12B . . 109.5 ?
    C11 C12 H12B . . 109.5 ?
    H12A C12 H12B . . 108.1 ?
    C12 C13 C14 . . 112.8(3) ?
    C12 C13 H13A . . 109.0 ?
    C14 C13 H13A . . 109.0 ?
    C12 C13 H13B . . 109.0 ?
    C14 C13 H13B . . 109.0 ?
    H13A C13 H13B . . 107.8 ?
    C9 C14 C13 . . 111.1(3) ?
    C9 C14 H14A . . 109.4 ?
    C13 C14 H14A . . 109.4 ?
    C9 C14 H14B . . 109.4 ?
    C13 C14 H14B . . 109.4 ?
    H14A C14 H14B . . 108.0 ?
loop_
    _geom_hbond_atom_site_label_D
    _geom_hbond_atom_site_label_H
    _geom_hbond_atom_site_label_A
    _geom_hbond_site_symmetry_A
    _geom_hbond_distance_DH
    _geom_hbond_distance_HA
    _geom_hbond_distance_DA
    _geom_hbond_angle_DHA
    N1 H1 N3 4_655 0.89(3) 2.48(3) 3.268(3) 148(2)
    N2 H2 S1 3 0.86(3) 2.70(3) 3.531(2) 164(3)
data_global
_journal_date_recd_electronic     2011-04-21
_journal_date_accepted     2011-04-25
_journal_name_full     'Acta Crystallographica, Section E'
_journal_year     2011
_journal_volume     67
_journal_issue      5
_journal_page_first     o1268
_journal_page_last     o1268
_journal_paper_category     QO
_journal_coeditor_code     XU5197
_publ_contact_author_name     'Yan-Ling Zhang'
_publ_contact_author_address
;
College of Chemistry and Chemical Engineering
Xuchang University
Xuchang, Henan Province 461000,
P.R. China
;
_publ_contact_author_email     zhangyanling315@126.com
_publ_contact_author_fax     '86-374-2968881'
_publ_contact_author_phone     '86-374-2968881'
_publ_section_title
;
3-[(Cyclohexylidene)amino]-1-(4-methylphenyl)thiourea
;
loop_
    _publ_author_name
    _publ_author_address
    'Yan-Ling Zhang'
;
College of Chemistry and Chemical Engineering
Xuchang University
Xuchang, Henan Province 461000,
People's Republic of China
;
    'Xiao-Wei Zhang'
;
College of Chemistry and Chemical Engineering
Xuchang University
Xuchang, Henan Province 461000,
People's Republic of China
;
    'Fu-Juan Zhang'
;
College of Chemistry and Chemical Engineering
Xuchang University
Xuchang, Henan Province 461000,
People's Republic of China
;
