# Supplementary material for: 3-[(Cyclo­hexyl­idene)amino]-1-(4-methyl­phen­yl)thio­urea
Source: Acta Crystallogr Sect E Struct Rep Online. 2011 Apr 29;67(Pt 5):o1268. doi: 10.1107/S1600536811015510 (PMC3089110; doi:10.1107/S1600536811015510)
Supplement: Supplementary file 2 [file e-67-o1268-Isup2.hkl]

# 
# h,k,l, Fc-squared, Fo-squared, sigma(Fo-squared) and status flag 
# 
data_I
_shelx_title ' 20110333 in Ibca' 
_shelx_refln_list_code          4 
_shelx_F_calc_maximum      415.24 
_exptl_crystal_F_000      2240.00 
_reflns_d_resolution_high  0.8371 
 
loop_ 
 _symmetry_equiv_pos_as_xyz 
 'x, y, z' 
 '-x, -y+1/2, z' 
 'x, -y, -z+1/2' 
 '-x+1/2, y, -z' 
 'x+1/2, y+1/2, z+1/2' 
 '-x+1/2, -y+1, z+1/2' 
 'x+1/2, -y+1/2, -z+1' 
 '-x+1, y+1/2, -z+1/2' 
 '-x, -y, -z' 
 'x, y-1/2, -z' 
 '-x, y, z-1/2' 
 'x-1/2, -y, z' 
 '-x+1/2, -y+1/2, -z+1/2' 
 'x+1/2, y, -z+1/2' 
 '-x+1/2, y+1/2, z' 
 'x, -y+1/2, z+1/2' 
 
_cell_length_a    14.9151 
_cell_length_b    22.5593 
_cell_length_c    17.1642 
_cell_angle_alpha  90.000 
_cell_angle_beta   90.000 
_cell_angle_gamma  90.000 
 
_shelx_F_squared_multiplier     1.000 
 
loop_ 
 _refln_index_h 
 _refln_index_k 
 _refln_index_l 
 _refln_F_squared_calc 
 _refln_F_squared_meas 
 _refln_F_squared_sigma 
 _refln_observed_status 
   2   0   0      796.56      792.20     98.15 o 
   4   0   0   123720.30   122124.80   1734.05 o 
   6   0   0     6863.41     7728.05    829.09 o 
   8   0   0     5837.51     5885.70    320.14 o 
  10   0   0      331.46      178.38     65.47 o 
  12   0   0      276.80      272.78     29.67 o 
  14   0   0      705.70      861.36     52.67 o 
  16   0   0      101.96      134.61     35.39 o 
   0   2   0   165643.27   158262.03   1342.12 o 
   2   2   0    22534.02    22228.96    549.18 o 
   4   2   0      108.46       53.40     21.47 o 
   6   2   0      949.16     1049.32     76.41 o 
   8   2   0     1836.17     2250.18    142.58 o 
  10   2   0     1343.88     1294.06    175.30 o 
  12   2   0      202.69      211.86     17.04 o 
  14   2   0      237.60      223.52     26.68 o 
  16   2   0      179.75      263.19     31.40 o 
   0   4   0    28740.59    29475.19    818.25 o 
   2   4   0    35664.38    33463.32    459.11 o 
   4   4   0     1206.18     1198.53     67.06 o 
   6   4   0      652.80      849.74     47.44 o 
   8   4   0     1818.00     1430.13    164.52 o 
  10   4   0     3848.58     3739.70    302.96 o 
  12   4   0        8.91       -4.46      9.09 o 
  14   4   0      417.04      431.08     31.80 o 
  16   4   0      717.79      902.32     62.43 o 
   0   6   0       85.90      139.09     83.68 o 
   2   6   0       45.13       11.36     19.46 o 
   4   6   0     6827.35     7086.44    231.48 o 
   6   6   0     6307.75     5518.92    134.72 o 
   8   6   0    22508.52    20798.61    640.15 o 
  10   6   0    11616.86    11731.84    545.89 o 
  12   6   0      187.17      123.23     32.62 o 
  14   6   0     2232.84     2413.70     72.95 o 
  16   6   0      264.04      286.70     30.13 o 
   0   8   0    42759.92    42585.13   1387.03 o 
   2   8   0     5160.27     4804.29    129.22 o 
   4   8   0      464.46      607.68     76.00 o 
   6   8   0    19840.34    19333.91    349.82 o 
   8   8   0     2854.09     2533.61    231.14 o 
  10   8   0      493.34      480.70    109.31 o 
  12   8   0      131.39      127.46     19.14 o 
  14   8   0     1592.94     1960.44     80.57 o 
  16   8   0      134.11      166.03     23.07 o 
   0  10   0     1971.58     2705.10    150.04 o 
   2  10   0    12783.69    12834.95    193.65 o 
   4  10   0     1582.22     1646.58    137.51 o 
   6  10   0    10931.62    10363.69    368.40 o 
   8  10   0     1657.66     1412.88    113.33 o 
  10  10   0       21.92      -19.44     19.44 o 
  12  10   0       82.19       70.24     30.16 o 
  14  10   0       24.10       44.14     17.64 o 
  16  10   0        9.24       15.01     15.89 o 
   0  12   0      441.63      718.54     88.64 o 
   2  12   0      722.63      762.24    115.47 o 
   4  12   0      515.72      432.09     80.84 o 
   6  12   0      160.55      155.25     55.20 o 
   8  12   0      208.17      184.65     59.41 o 
  10  12   0      478.23      413.29     61.19 o 
  12  12   0      241.93      166.77     41.19 o 
  14  12   0       90.35       94.63     28.89 o 
   0  14   0     8765.06     8327.33    323.67 o 
   2  14   0     3838.35     4060.23    160.05 o 
   4  14   0     3309.92     2754.24    209.17 o 
   6  14   0     1951.20     1782.31    178.76 o 
   8  14   0    17675.63    17261.37    334.81 o 
  10  14   0     3430.41     3462.35    171.78 o 
  12  14   0      101.72       90.88     32.40 o 
  14  14   0      119.12       80.13     26.58 o 
   0  16   0     1642.55     1285.45    139.61 o 
   2  16   0      689.06      595.85     67.59 o 
   4  16   0      523.01      531.30    100.99 o 
   6  16   0     4334.02     4013.03    117.58 o 
   8  16   0     6914.96     7101.74    211.30 o 
  10  16   0     2502.96     2825.25    155.20 o 
  12  16   0        0.51        9.30     22.90 o 
  14  16   0      681.92      810.00     59.93 o 
   0  18   0      796.55      680.71     48.81 o 
   2  18   0       14.71       24.70     18.64 o 
   4  18   0      278.74      244.67     23.46 o 
   6  18   0     4204.23     4280.09    114.88 o 
   8  18   0      446.68      464.79     63.29 o 
  10  18   0        9.17       43.01     26.15 o 
  12  18   0        6.14       22.90     23.11 o 
   0  20   0     7152.88     6146.34    154.66 o 
   2  20   0      298.76      280.77     28.96 o 
   4  20   0     2084.82     1982.95     84.30 o 
   6  20   0       85.75       95.53     24.25 o 
   8  20   0     1036.74     1019.57     84.37 o 
  10  20   0      344.10      340.64     46.58 o 
   0  22   0     5088.44     5045.94    162.02 o 
   2  22   0      117.15      140.19     21.78 o 
   4  22   0     2149.77     2283.98    106.37 o 
   6  22   0      135.14      179.58     23.81 o 
   8  22   0      218.11      219.40     35.71 o 
  10  22   0       38.60      161.72     28.66 o 
   0  24   0      484.81      567.27     54.31 o 
   2  24   0     1158.85     1307.96     56.47 o 
   4  24   0       23.57       29.21     19.07 o 
   6  24   0       23.12       24.32      9.44 o 
   8  24   0       48.41       68.75     19.42 o 
   0  26   0      496.52      614.41     48.37 o 
   2  26   0      640.55      674.48     34.23 o 
   4  26   0       50.75       38.00     13.12 o 
   2   1   1     7256.35     7892.57    130.31 o 
   4   1   1     3260.61     3191.95    122.10 o 
   6   1   1     9071.13     9573.49    321.48 o 
   8   1   1     6482.25     6479.53    167.61 o 
  10   1   1     2277.30     2510.89    142.45 o 
  12   1   1      219.60      167.15     10.54 o 
  14   1   1        7.32       18.57      8.60 o 
  16   1   1      142.06      183.72     19.32 o 
   1   2   1     4117.79     3649.50    134.29 o 
   3   2   1    69101.27    71451.38    583.26 o 
   5   2   1     1399.33     1326.76     57.99 o 
   7   2   1     3581.88     3675.13    117.21 o 
   9   2   1       82.72       51.33     26.61 o 
  11   2   1     1839.60     1665.25    148.12 o 
  13   2   1      233.47      219.62     15.45 o 
  15   2   1       51.06       57.67     10.30 o 
  17   2   1      202.55      318.78     37.98 o 
   2   3   1    93186.50    89038.11    567.77 o 
   4   3   1    62154.76    59166.96    483.52 o 
   6   3   1      833.10      870.75     40.11 o 
   8   3   1      371.50      427.53     51.88 o 
  10   3   1        1.96      -61.02     83.16 o 
  12   3   1      201.71      181.02     13.68 o 
  14   3   1      179.68      159.81     14.50 o 
  16   3   1       19.19       35.06     13.04 o 
   1   4   1    24661.72    23484.15    204.08 o 
   3   4   1    96784.80    94999.28    709.32 o 
   5   4   1    24052.38    24035.71    160.30 o 
   7   4   1      810.05      601.01     45.27 o 
   9   4   1      217.03      240.06     87.61 o 
  11   4   1      363.30      322.03     67.32 o 
  13   4   1      100.67       87.80     10.52 o 
  15   4   1        0.40       14.90      8.18 o 
  17   4   1      223.17      281.89     29.10 o 
   2   5   1     1244.35     1217.93     62.87 o 
   4   5   1    11642.83    10886.02    131.69 o 
   6   5   1    21206.78    20631.23    221.67 o 
   8   5   1      998.51     1065.21    102.15 o 
  10   5   1      989.30      869.40    107.68 o 
  12   5   1      262.39      257.25     15.76 o 
  14   5   1      382.55      399.79     22.11 o 
  16   5   1       71.63      110.28     20.39 o 
   1   6   1      185.16      179.56     18.37 o 
   3   6   1    13620.45    13541.91    267.34 o 
   5   6   1     7862.38     8593.30    129.08 o 
   7   6   1     3607.95     3857.98     94.06 o 
   9   6   1      139.83      245.84    121.12 o 
  11   6   1      504.51      452.08     21.07 o 
  13   6   1        4.32        9.72      8.51 o 
  15   6   1        0.04       13.52     10.03 o 
  17   6   1       58.12       66.65     23.15 o 
   2   7   1     1162.17     1118.60     42.65 o 
   4   7   1    11649.03    11005.58    173.28 o 
   6   7   1     9453.49     9033.04    154.97 o 
   8   7   1     1141.59     1051.37    106.72 o 
  10   7   1      176.87      206.68     55.31 o 
  12   7   1     1437.93     1419.06     35.68 o 
  14   7   1      166.38      157.20     16.31 o 
  16   7   1      161.02      230.29     18.67 o 
   1   8   1    11662.50    11733.55    172.59 o 
   3   8   1     6626.91     6749.68    208.71 o 
   5   8   1     2440.96     2379.16     92.01 o 
   7   8   1     7550.94     7901.94    148.14 o 
   9   8   1        3.17       33.56     26.94 o 
  11   8   1     2579.01     2590.42     54.81 o 
  13   8   1        5.36       -5.92     10.89 o 
  15   8   1        2.09        5.63      9.38 o 
   2   9   1    19252.40    18726.49    204.06 o 
   4   9   1     1892.90     1790.33    123.46 o 
   6   9   1     5086.60     5108.17    129.04 o 
   8   9   1      213.38      201.34     36.60 o 
  10   9   1       13.52       -8.73      8.73 o 
  12   9   1      902.05      888.60     43.04 o 
  14   9   1      120.18      135.53     19.70 o 
  16   9   1       56.21       82.58     13.27 o 
   1  10   1       19.98       12.61     13.08 o 
   3  10   1      889.11      747.69     42.72 o 
   5  10   1        9.39       40.23     22.94 o 
   7  10   1     2960.64     2851.79     87.98 o 
   9  10   1      126.53       36.81    101.53 o 
  11  10   1     3546.01     3516.54     86.58 o 
  13  10   1       79.42       84.91     16.92 o 
  15  10   1       23.13       28.08     11.07 o 
   2  11   1      233.75      202.97     23.81 o 
   4  11   1     4249.35     4548.67    150.15 o 
   6  11   1      315.75      292.07     42.34 o 
   8  11   1       36.03       74.85     21.34 o 
  10  11   1     1197.86     1143.96     62.15 o 
  12  11   1      491.05      502.84     53.24 o 
  14  11   1       70.36       74.84     15.72 o 
  16  11   1        2.73        5.44     10.76 o 
   1  12   1       61.01       68.81     19.41 o 
   3  12   1     4024.59     4364.28    136.63 o 
   5  12   1     1261.35     1203.26     95.44 o 
   7  12   1      532.37      485.24     47.99 o 
   9  12   1     2171.79     1855.75     78.52 o 
  11  12   1     3694.51     3737.16    122.24 o 
  13  12   1        1.92      -10.70     18.45 o 
  15  12   1       97.12      106.23     19.10 o 
   2  13   1     8422.97     8001.00    151.99 o 
   4  13   1       83.35       92.04     30.05 o 
   6  13   1     2649.07     2286.41    115.98 o 
   8  13   1      897.02      853.03     45.87 o 
  10  13   1      167.42      207.60     37.21 o 
  12  13   1      259.32      248.09     33.36 o 
  14  13   1      119.28       78.38     21.81 o 
   1  14   1      937.42      877.87     53.49 o 
   3  14   1      182.74      217.61     42.87 o 
   5  14   1      525.57      671.97     76.99 o 
   7  14   1      816.13      698.97     32.23 o 
   9  14   1     2182.71     1912.61    121.94 o 
  11  14   1     2192.77     2026.03     92.28 o 
  13  14   1       12.73       28.86     16.74 o 
  15  14   1       37.06       36.35     12.87 o 
   2  15   1     2783.71     2086.21     85.24 o 
   4  15   1      165.54      132.47     36.93 o 
   6  15   1      970.91      923.29     57.18 o 
   8  15   1     1025.45     1009.07     41.20 o 
  10  15   1       13.90       45.18     30.15 o 
  12  15   1      686.81      714.86     53.39 o 
  14  15   1       75.05       80.72     17.07 o 
   1  16   1      242.95      211.39     30.43 o 
   3  16   1       69.89      124.17     38.97 o 
   5  16   1      196.92      159.82     16.08 o 
   7  16   1       28.92       12.50     11.12 o 
   9  16   1       58.97       40.52     17.92 o 
  11  16   1       25.23       26.03     16.88 o 
  13  16   1      346.28      364.17     45.82 o 
   2  17   1      257.58      201.27     35.70 o 
   4  17   1     2536.33     2322.34     52.27 o 
   6  17   1      138.17      128.59     16.69 o 
   8  17   1      158.97      161.13     20.43 o 
  10  17   1        5.95       26.48     17.78 o 
  12  17   1       56.90       61.52     19.16 o 
   1  18   1     1277.84     1092.16     31.00 o 
   3  18   1      871.59      699.22     24.40 o 
   5  18   1     3595.52     3326.02     64.17 o 
   7  18   1      738.26      701.03     39.92 o 
   9  18   1        0.01        5.13     14.45 o 
  11  18   1      695.88      846.25     65.96 o 
  13  18   1      550.23      693.46     37.96 o 
   2  19   1     3706.69     3412.69     79.95 o 
   4  19   1      393.04      413.03     21.80 o 
   6  19   1      184.58      171.46     26.17 o 
   8  19   1       10.57       28.16     17.39 o 
  10  19   1       48.39       80.70     19.84 o 
  12  19   1        8.66       -5.76     11.21 o 
   1  20   1       12.91        0.47      7.48 o 
   3  20   1     1234.91     1107.09     37.68 o 
   5  20   1      503.08      423.17     32.83 o 
   7  20   1       79.39       94.73     15.72 o 
   9  20   1        9.14      -14.62     14.62 o 
  11  20   1      133.44      159.76     21.31 o 
   2  21   1     2575.45     2529.82     57.11 o 
   4  21   1       17.70       30.28     10.38 o 
   6  21   1      131.51      124.37     14.51 o 
   8  21   1      256.22      296.85     31.98 o 
  10  21   1       47.06       35.34     19.69 o 
   1  22   1      757.74      752.86     33.40 o 
   3  22   1       15.82       39.20     10.14 o 
   5  22   1       28.68       32.51     32.21 o 
   7  22   1        1.31        5.38      8.95 o 
   9  22   1       39.26       46.16     14.96 o 
   2  23   1      927.55      995.08     43.57 o 
   4  23   1       24.20       33.89     16.19 o 
   6  23   1      128.35      157.73     12.71 o 
   8  23   1      143.95      119.30     17.61 o 
   1  24   1      951.16     1018.02     41.40 o 
   3  24   1      303.94      322.72     23.19 o 
   5  24   1       12.72       11.74      7.94 o 
   7  24   1        2.33      -11.23     11.23 o 
   2  25   1       18.01       35.59     11.31 o 
   4  25   1       66.55      106.87     12.05 o 
   6  25   1      112.15      116.11     10.31 o 
   1  26   1       69.41       84.14     10.83 o 
   3  26   1        8.48       27.08      6.09 o 
   0   0   2    11295.97    14479.01    322.79 o 
   2   0   2    18767.58    19260.79   1634.29 o 
   4   0   2      556.55      469.14     47.27 o 
   6   0   2      878.58      952.47     50.37 o 
   8   0   2       97.59      146.41     37.41 o 
  10   0   2     3401.03     3134.87    275.19 o 
  12   0   2      216.51      178.87     15.42 o 
  14   0   2      341.61      389.77     25.89 o 
  16   0   2        5.37        3.82     13.72 o 
   1   1   2       93.83      134.27     14.59 o 
   3   1   2   172422.09   178091.73   1141.13 o 
   5   1   2     6309.83     6392.01    137.58 o 
   7   1   2     3972.70     3566.77    136.67 o 
   9   1   2      134.66       85.15     28.59 o 
  11   1   2       67.85       56.02     27.80 o 
  13   1   2      351.52      348.67     16.05 o 
  15   1   2      232.28      259.37     22.72 o 
  17   1   2        5.40       30.25     15.72 o 
   0   2   2    20757.69    23315.26    536.77 o 
   2   2   2      313.96      293.18     32.99 o 
   4   2   2      889.46      784.82     43.08 o 
   6   2   2     1928.29     1558.15     61.68 o 
   8   2   2      309.04      269.12     42.30 o 
  10   2   2     1682.87     1844.10    120.55 o 
  12   2   2      444.15      385.11     15.51 o 
  14   2   2        0.74       -8.37      8.37 o 
  16   2   2        2.16        7.35     20.19 o 
   1   3   2       52.25       24.79     24.45 o 
   3   3   2    69044.36    70454.04    372.28 o 
   5   3   2    12972.84    12168.21    228.07 o 
   7   3   2      778.67      823.76     65.82 o 
   9   3   2       34.15       36.44     20.93 o 
  11   3   2       34.80       21.78     39.07 o 
  13   3   2     1016.72     1060.47     31.62 o 
  15   3   2      747.18      902.65     31.20 o 
  17   3   2       28.04       34.11     22.35 o 
   0   4   2      113.12      106.64     42.62 o 
   2   4   2     6463.30     5899.88    334.36 o 
   4   4   2      129.04       92.60     12.44 o 
   6   4   2     5157.22     5254.59    124.62 o 
   8   4   2     2613.38     2516.38    125.04 o 
  10   4   2      974.24     1192.59    123.32 o 
  12   4   2      675.03      646.65     22.74 o 
  14   4   2       50.72       47.55     11.59 o 
  16   4   2       13.31       13.86     11.57 o 
   1   5   2    21101.32    20935.63    548.81 o 
   3   5   2     3069.38     3303.61    122.53 o 
   5   5   2     6672.82     6265.61     96.98 o 
   7   5   2      655.00      740.80     52.71 o 
   9   5   2      626.47      447.01     72.89 o 
  11   5   2      103.04       99.12     12.44 o 
  13   5   2        8.89       13.14      7.88 o 
  15   5   2      404.46      466.04     24.76 o 
  17   5   2      141.79      130.53     29.00 o 
   0   6   2    17540.57    17084.74    636.31 o 
   2   6   2     2791.15     2994.64    131.53 o 
   4   6   2    13168.22    13418.91    160.38 o 
   6   6   2      266.96      374.91     27.73 o 
   8   6   2      338.67      261.51     39.87 o 
  10   6   2      290.40      132.96     43.41 o 
  12   6   2       26.68       30.59      9.34 o 
  14   6   2        7.87       -3.33      8.81 o 
  16   6   2        3.06       23.26      9.80 o 
   1   7   2     8621.95     8732.46    144.26 o 
   3   7   2      347.16      229.69     23.64 o 
   5   7   2       41.83       12.68     15.85 o 
   7   7   2    11500.55    12010.81    316.96 o 
   9   7   2      165.79      200.14     85.76 o 
  11   7   2      337.77      334.36     27.15 o 
  13   7   2      868.46      875.36     31.92 o 
  15   7   2      482.25      535.76     29.57 o 
  17   7   2        9.64       19.84     19.28 o 
   0   8   2    23010.75    22734.66    339.78 o 
   2   8   2      804.01      843.62     50.21 o 
   4   8   2    11879.26    12916.82    208.38 o 
   6   8   2       83.73      189.54     25.67 o 
   8   8   2     1120.49     1021.40     79.54 o 
  10   8   2      691.85      618.09     89.32 o 
  12   8   2       95.27       60.66     12.62 o 
  14   8   2       68.25       89.96     17.54 o 
  16   8   2        0.61       14.46      9.92 o 
   1   9   2     5499.31     5514.12    143.28 o 
   3   9   2     1674.48     1339.21     88.18 o 
   5   9   2      285.73      222.91     28.57 o 
   7   9   2     3775.95     3687.91    115.19 o 
   9   9   2     4735.86     4460.79    249.87 o 
  11   9   2        2.03       -8.60     10.86 o 
  13   9   2      999.19      948.57     48.08 o 
  15   9   2       94.65       80.42     15.49 o 
   0  10   2    13437.35    13943.46    341.20 o 
   2  10   2       20.14       12.08     12.18 o 
   4  10   2       12.47       -1.84     13.97 o 
   6  10   2       89.83       74.59     22.81 o 
   8  10   2       20.63       -4.34    112.21 o 
  10  10   2      247.14      296.06     35.26 o 
  12  10   2        0.03       -9.75     15.96 o 
  14  10   2        0.41       -7.94     12.61 o 
  16  10   2       28.26       41.31     10.72 o 
   1  11   2     2734.79     3675.10    131.26 o 
   3  11   2       22.27       52.17     18.88 o 
   5  11   2     4171.41     4017.53    140.03 o 
   7  11   2     4788.15     4689.79    159.65 o 
   9  11   2     7844.70     7208.34    148.26 o 
  11  11   2      152.99      127.42     23.81 o 
  13  11   2      583.35      524.76     36.07 o 
  15  11   2       23.69       42.20     11.29 o 
   0  12   2    14740.15    15677.92    402.17 o 
   2  12   2       54.68       30.35     16.06 o 
   4  12   2     4190.43     4009.76    138.69 o 
   6  12   2       44.64       92.31     27.61 o 
   8  12   2      622.63      593.65     64.61 o 
  10  12   2       39.66       55.30     19.35 o 
  12  12   2       16.21        6.48     16.30 o 
  14  12   2       53.07       61.61     15.53 o 
   1  13   2      783.19      484.66     53.47 o 
   3  13   2      613.03      765.42     62.43 o 
   5  13   2     4615.58     4645.74    191.89 o 
   7  13   2     3261.80     3223.64    126.31 o 
   9  13   2     1628.47     1581.97     79.32 o 
  11  13   2     1518.53     1589.72     80.46 o 
  13  13   2       49.35       81.80     23.64 o 
  15  13   2       12.88       -2.90     11.34 o 
   0  14   2       19.15       46.39     21.70 o 
   2  14   2      803.08      712.07     58.03 o 
   4  14   2     1441.09     1431.22    108.48 o 
   6  14   2     1406.45     1339.58     92.63 o 
   8  14   2      598.07      586.90     32.76 o 
  10  14   2       45.48       19.51     17.72 o 
  12  14   2      297.61      244.31     33.57 o 
  14  14   2        2.69        1.02     13.82 o 
   1  15   2      860.13      675.22     49.46 o 
   3  15   2     2138.63     2059.09    131.70 o 
   5  15   2     2615.36     2641.50    129.57 o 
   7  15   2     1230.52     1152.06     43.99 o 
   9  15   2     1029.99      970.01     64.27 o 
  11  15   2       33.19        8.70     15.55 o 
  13  15   2      141.40      163.88     24.94 o 
   0  16   2       85.61       63.57     27.36 o 
   2  16   2      304.66      223.91     36.29 o 
   4  16   2       42.09       49.55     29.85 o 
   6  16   2       48.62       32.42     24.95 o 
   8  16   2     1084.92     1152.60     46.29 o 
  10  16   2      187.33      177.53     28.52 o 
  12  16   2       38.34       32.99     17.40 o 
  14  16   2        6.79       11.57     22.30 o 
   1  17   2     1030.66     1062.23     66.92 o 
   3  17   2     1386.90     1115.78     32.99 o 
   5  17   2     8482.90     8129.80    116.33 o 
   7  17   2        3.87      -11.59     11.59 o 
   9  17   2      395.37      383.22     29.83 o 
  11  17   2      274.70      349.69     36.50 o 
  13  17   2      148.54      281.78     38.48 o 
   0  18   2      299.13      298.41     40.16 o 
   2  18   2       17.58       21.83      6.69 o 
   4  18   2      260.21      240.91     18.06 o 
   6  18   2     1461.48     1465.72     96.06 o 
   8  18   2      117.66       87.05     18.18 o 
  10  18   2      175.68      210.81     45.36 o 
  12  18   2      314.23      374.16     32.06 o 
   1  19   2      377.17      308.90     18.50 o 
   3  19   2        1.28       11.12      7.11 o 
   5  19   2     1561.65     1450.34     52.40 o 
   7  19   2       36.97       34.35     10.50 o 
   9  19   2      185.04      197.95     28.52 o 
  11  19   2       61.91       68.74     17.37 o 
   0  20   2      279.50      324.49     26.37 o 
   2  20   2        0.33        8.09      8.30 o 
   4  20   2       10.70       -3.68      8.84 o 
   6  20   2      147.39      148.69     15.71 o 
   8  20   2        6.34       -9.72     12.37 o 
  10  20   2        5.36        2.55     13.08 o 
   1  21   2      648.03      583.18     28.20 o 
   3  21   2      187.55      163.15     18.26 o 
   5  21   2       94.03       88.43     17.81 o 
   7  21   2        0.30        2.36     10.38 o 
   9  21   2        0.95       -9.33     11.93 o 
  11  21   2      110.42       88.00     13.99 o 
   0  22   2       22.53       33.23     15.72 o 
   2  22   2        6.24        1.95      8.32 o 
   4  22   2       39.20       47.36     11.66 o 
   6  22   2      101.87      120.09     11.92 o 
   8  22   2       89.53      111.87     20.06 o 
  10  22   2      192.45      279.20     23.22 o 
   1  23   2        6.74        4.47     10.72 o 
   3  23   2      179.09      185.17     14.91 o 
   5  23   2      378.99      405.30     20.41 o 
   7  23   2      218.95      229.81     18.91 o 
   9  23   2      164.26      182.90     20.24 o 
   0  24   2       44.50       67.70     16.60 o 
   2  24   2      105.19      110.61     16.88 o 
   4  24   2        6.70       -2.95     10.52 o 
   6  24   2      122.53      140.01     11.23 o 
   1  25   2      224.54      256.52     17.92 o 
   3  25   2       36.58       63.76     11.67 o 
   5  25   2      185.87      242.09     13.78 o 
   0  26   2       22.49       57.99     15.28 o 
   2  26   2       65.23       78.17     11.39 o 
   4  26   2      102.42      153.08     13.11 o 
   2   1   3     1565.44     1828.36    135.69 o 
   4   1   3    39338.75    42704.43    308.91 o 
   6   1   3     1559.20     1771.67     52.41 o 
   8   1   3     2543.74     2515.30    152.28 o 
  10   1   3     1985.81     2010.44    157.04 o 
  12   1   3       21.61        9.50      5.72 o 
  14   1   3      515.50      556.13     23.58 o 
  16   1   3       11.84        9.99     27.52 o 
   1   2   3    40435.82    46063.67    286.76 o 
   3   2   3     1457.59     1638.19     54.13 o 
   5   2   3     2995.59     3132.35     66.63 o 
   7   2   3     5143.18     5556.87    134.27 o 
   9   2   3      923.30      942.84    103.95 o 
  11   2   3     1000.27      905.18    112.60 o 
  13   2   3       61.88       72.11     10.24 o 
  15   2   3       93.67      108.67     15.80 o 
  17   2   3       13.23        2.39     11.87 o 
   2   3   3    10516.30    10662.39    318.34 o 
   4   3   3     5068.18     5019.57     72.34 o 
   6   3   3     1908.67     1736.80     77.76 o 
   8   3   3     3709.63     3838.01    153.25 o 
  10   3   3      133.37       64.65     35.92 o 
  12   3   3      442.10      391.58     18.34 o 
  14   3   3      142.03      128.32     12.56 o 
  16   3   3      100.87      130.66     24.47 o 
   1   4   3     3184.81     3612.88    283.01 o 
   3   4   3    66432.16    67562.13    457.32 o 
   5   4   3       75.14       92.44     15.22 o 
   7   4   3     2891.53     2518.38    102.17 o 
   9   4   3      198.92      362.85     51.58 o 
  11   4   3      856.87      851.80     31.02 o 
  13   4   3       11.40       -5.21      8.01 o 
  15   4   3      251.73      292.41     20.07 o 
  17   4   3        2.81       25.64     19.98 o 
   2   5   3     6479.09     6503.68    155.49 o 
   4   5   3     6212.81     6562.70    175.36 o 
   6   5   3        6.25        1.49      9.20 o 
   8   5   3        0.14      -26.10     26.10 o 
  10   5   3      107.95      188.29     83.17 o 
  12   5   3      289.98      263.23     17.72 o 
  14   5   3       30.01       43.70     12.93 o 
  16   5   3        5.51       16.78     10.67 o 
   1   6   3     2142.15     2216.23     69.91 o 
   3   6   3     2943.79     2604.57     85.15 o 
   5   6   3     2090.27     2156.81     89.54 o 
   7   6   3      795.01      678.75     53.34 o 
   9   6   3      941.82     1030.32    110.08 o 
  11   6   3      247.53      216.10     17.24 o 
  13   6   3      780.12      826.46     30.97 o 
  15   6   3      144.52      163.36     15.62 o 
  17   6   3       12.30       11.30     19.81 o 
   2   7   3     7083.00     7000.09    144.23 o 
   4   7   3     6972.04     7033.05    177.55 o 
   6   7   3        3.92       40.65     15.05 o 
   8   7   3        7.92       16.53     16.55 o 
  10   7   3       16.92       11.03     24.96 o 
  12   7   3      102.09       79.50     21.45 o 
  14   7   3      270.10      252.21     22.66 o 
  16   7   3      109.51      123.41     16.59 o 
   1   8   3     2241.01     2106.91     81.05 o 
   3   8   3     2089.09     2138.13    110.28 o 
   5   8   3     5526.65     5592.88    154.86 o 
   7   8   3      531.90      409.87     43.97 o 
   9   8   3       38.32       12.29     72.86 o 
  11   8   3      149.04       85.09     21.55 o 
  13   8   3      372.69      362.36     27.10 o 
  15   8   3        2.48       10.49     11.41 o 
   2   9   3     2005.74     1952.53    115.56 o 
   4   9   3     2594.88     2922.76    112.47 o 
   6   9   3      116.38      112.58     24.88 o 
   8   9   3      116.00      115.86     41.45 o 
  10   9   3      220.28      181.22     20.18 o 
  12   9   3      239.64      233.94     24.97 o 
  14   9   3       85.65       83.93     16.79 o 
  16   9   3       95.44      125.02     15.68 o 
   1  10   3    15214.39    15275.07    261.58 o 
   3  10   3     3799.48     3217.98    144.43 o 
   5  10   3     4902.96     4414.69    126.44 o 
   7  10   3     8090.44     7534.21    213.28 o 
   9  10   3       18.26      -47.84     47.84 o 
  11  10   3     3310.05     3289.64     83.26 o 
  13  10   3        4.21       -8.58     12.68 o 
  15  10   3        1.15       -6.52     10.67 o 
   2  11   3     4174.17     4440.99    149.30 o 
   4  11   3       58.30       81.44     24.29 o 
   6  11   3      207.59      230.60     36.04 o 
   8  11   3        3.29       55.72     34.04 o 
  10  11   3        0.60      -17.08     17.08 o 
  12  11   3      335.09      317.76     28.23 o 
  14  11   3       19.78       13.08     11.45 o 
  16  11   3       13.29        1.06     11.88 o 
   1  12   3    11087.56    11320.91    406.32 o 
   3  12   3      640.78      342.84     54.02 o 
   5  12   3      385.80      420.40     43.52 o 
   7  12   3       10.51       13.97     50.28 o 
   9  12   3      282.70      302.86     24.78 o 
  11  12   3      735.56      769.23     55.50 o 
  13  12   3        3.93       -5.70     13.15 o 
  15  12   3        5.27       -4.19      9.19 o 
   2  13   3      983.65      925.76     75.51 o 
   4  13   3      110.67       42.57     18.41 o 
   6  13   3       73.28       33.65     20.50 o 
   8  13   3       81.01       65.30     17.96 o 
  10  13   3        0.18       16.77     14.96 o 
  12  13   3      241.40      253.32     32.63 o 
  14  13   3       66.63       70.30     13.84 o 
   1  14   3      330.87      270.80     43.64 o 
   3  14   3      611.46      646.17    130.75 o 
   5  14   3      545.26      556.64     59.53 o 
   7  14   3     1428.37     1381.89     48.73 o 
   9  14   3      204.96      172.48     21.27 o 
  11  14   3      115.51       92.24     22.44 o 
  13  14   3      224.06      237.90     29.07 o 
  15  14   3      147.21      162.25     19.44 o 
   2  15   3     3848.68     4098.79    261.06 o 
   4  15   3     1967.04     1860.53    107.77 o 
   6  15   3     1821.27     1926.24     77.82 o 
   8  15   3      589.08      522.36     32.74 o 
  10  15   3      179.79      162.48     28.16 o 
  12  15   3        1.20        4.92     13.56 o 
  14  15   3      486.52      596.21     37.25 o 
   1  16   3     1063.20      884.67     60.30 o 
   3  16   3     3544.74     3260.73    171.58 o 
   5  16   3       95.36       48.49     25.69 o 
   7  16   3       12.99        4.72     10.39 o 
   9  16   3       83.77       72.41     15.32 o 
  11  16   3       67.93       81.12     20.70 o 
  13  16   3       63.09       58.25     15.80 o 
   2  17   3       16.27       17.83      7.69 o 
   4  17   3        2.35       -4.71     11.06 o 
   6  17   3      246.30      176.73     71.66 o 
   8  17   3      182.09      129.76     19.25 o 
  10  17   3      238.35      240.29     22.97 o 
  12  17   3        8.09        2.19     31.24 o 
   1  18   3      523.02      518.33     20.79 o 
   3  18   3     1953.22     1855.44     43.39 o 
   5  18   3      335.95      341.30     26.90 o 
   7  18   3      122.01      136.89     20.10 o 
   9  18   3        0.17       -0.37      9.96 o 
  11  18   3      129.87      181.44     40.96 o 
  13  18   3       38.14       51.27     11.98 o 
   2  19   3      361.16      420.47     19.57 o 
   4  19   3      295.15      290.58     23.26 o 
   6  19   3      559.53      559.07     28.19 o 
   8  19   3        0.97       -5.20     10.83 o 
  10  19   3      253.97      269.18     43.41 o 
  12  19   3       99.23      102.71     16.26 o 
   1  20   3      279.21      253.81     18.99 o 
   3  20   3       22.96       23.09      9.59 o 
   5  20   3        2.25       13.76      9.35 o 
   7  20   3        3.10        5.14      8.27 o 
   9  20   3      230.75      219.47     27.07 o 
  11  20   3        2.06        9.49     13.52 o 
   2  21   3      474.30      450.02     30.21 o 
   4  21   3      860.50      868.05     38.76 o 
   6  21   3       35.36       29.95     10.83 o 
   8  21   3      184.76      174.45     23.76 o 
  10  21   3      115.90      139.39     18.99 o 
   1  22   3      140.08      143.31     15.19 o 
   3  22   3      169.36      177.08     14.55 o 
   5  22   3       59.16       65.07     12.60 o 
   7  22   3       42.50       40.61     11.27 o 
   9  22   3       37.90       31.65     11.76 o 
   2  23   3       63.55       63.13     12.41 o 
   4  23   3      108.94      112.34     18.52 o 
   6  23   3       15.53        8.19      9.55 o 
   8  23   3      145.32      178.44     20.65 o 
   1  24   3      449.07      529.11     25.67 o 
   3  24   3      205.76      251.52     19.25 o 
   5  24   3       37.90       30.66      8.43 o 
   7  24   3      253.37      295.27     18.51 o 
   2  25   3      272.21      347.40     19.46 o 
   4  25   3       46.56       30.76      9.28 o 
   6  25   3       24.74       21.74      6.44 o 
   1  26   3       63.15       81.87      9.90 o 
   3  26   3      366.37      458.54     22.97 o 
   0   0   4    65563.63    91615.65   1138.54 o 
   2   0   4      267.15      364.86     46.98 o 
   4   0   4    56705.04    62564.95    477.25 o 
   6   0   4     1620.77     1968.14    224.98 o 
   8   0   4     1331.40     1248.02    155.21 o 
  10   0   4       30.12      -13.92     56.46 o 
  12   0   4      177.81      197.48     16.47 o 
  14   0   4     1030.65     1040.05     54.85 o 
  16   0   4      129.09      201.08     35.16 o 
   1   1   4    13063.87    17235.11    262.05 o 
   3   1   4      115.75      108.33     13.66 o 
   5   1   4     2604.32     2887.51     87.99 o 
   7   1   4       60.33       68.71     16.25 o 
   9   1   4      845.70      924.54    101.04 o 
  11   1   4      528.10      524.54     35.46 o 
  13   1   4      478.28      463.31     18.83 o 
  15   1   4        2.26       18.09     15.46 o 
  17   1   4      182.28      250.09     26.43 o 
   0   2   4    19267.38    23496.70    347.34 o 
   2   2   4    11036.64    12985.05    213.70 o 
   4   2   4    21554.48    24006.29    246.74 o 
   6   2   4       56.68       40.07     14.51 o 
   8   2   4       85.41       79.90     30.85 o 
  10   2   4       44.90       60.33     36.41 o 
  12   2   4       88.69       90.66      9.21 o 
  14   2   4        5.23        8.61      7.65 o 
  16   2   4        0.21        8.24     13.84 o 
   1   3   4    30050.29    38100.99    212.90 o 
   3   3   4       26.22       48.98      9.92 o 
   5   3   4    10706.89    11418.59    191.21 o 
   7   3   4       10.23       19.52     17.62 o 
   9   3   4     1920.66     1799.87    142.21 o 
  11   3   4     1120.35     1035.54     37.14 o 
  13   3   4      985.82     1020.34     29.35 o 
  15   3   4       74.11      118.63     16.17 o 
  17   3   4      229.21      272.53     26.61 o 
   0   4   4    12066.90    13900.44    192.78 o 
   2   4   4    14232.61    15525.48    332.77 o 
   4   4   4     8122.26     8657.17    194.41 o 
   6   4   4     2549.08     3217.38    111.77 o 
   8   4   4      329.24      280.58     40.32 o 
  10   4   4      333.71      294.89     65.89 o 
  12   4   4       60.05       44.82     15.22 o 
  14   4   4      118.72      125.33     12.85 o 
  16   4   4      294.54      403.34     35.10 o 
   1   5   4    21173.97    22187.35    249.17 o 
   3   5   4     1620.45     1886.38    104.58 o 
   5   5   4    40957.03    42828.06    555.11 o 
   7   5   4      269.37      284.00     69.17 o 
   9   5   4     2559.24     2445.02    296.49 o 
  11   5   4        8.78       10.91      8.58 o 
  13   5   4     1244.66     1356.02     38.74 o 
  15   5   4        5.26        2.39      8.57 o 
  17   5   4       22.89      -14.53     19.47 o 
   0   6   4     3344.76     3738.98    148.55 o 
   2   6   4      419.99      361.22     44.59 o 
   4   6   4     1945.26     2722.50    125.15 o 
   6   6   4     2124.69     2136.82     84.02 o 
   8   6   4       24.57       21.20     35.47 o 
  10   6   4       66.68       78.54     80.03 o 
  12   6   4      191.28      211.52     23.45 o 
  14   6   4      113.54      121.41     17.00 o 
  16   6   4      230.27      286.12     35.35 o 
   1   7   4       72.01      146.11     23.58 o 
   3   7   4    11703.20    13140.30    470.30 o 
   5   7   4     6189.63     7002.65    342.03 o 
   7   7   4     3099.78     3024.14    146.37 o 
   9   7   4        0.14       11.39     36.81 o 
  11   7   4       50.31       14.99     12.85 o 
  13   7   4      319.42      299.28     24.63 o 
  15   7   4       87.32       91.30     16.16 o 
   0   8   4     4151.02     4306.05    183.59 o 
   2   8   4      256.62      280.24     39.09 o 
   4   8   4      100.07       97.91     31.97 o 
   6   8   4     1226.05     1317.76     69.23 o 
   8   8   4      744.73      714.13    116.22 o 
  10   8   4      512.11      481.79     30.82 o 
  12   8   4       86.46       88.52     17.46 o 
  14   8   4       50.84       42.30     12.42 o 
  16   8   4       11.87       13.93     10.93 o 
   1   9   4     7636.62     7792.17    183.79 o 
   3   9   4    31056.36    33375.79    465.91 o 
   5   9   4     3877.57     3271.60    173.75 o 
   7   9   4     2147.23     2226.34    106.79 o 
   9   9   4     3218.57     2984.90    304.60 o 
  11   9   4        3.93      -12.61     12.61 o 
  13   9   4      223.63      206.03     20.96 o 
  15   9   4      165.25      199.15     20.68 o 
   0  10   4      388.61      590.15     78.89 o 
   2  10   4      136.87      186.40     32.33 o 
   4  10   4     3261.34     3237.63    127.87 o 
   6  10   4      115.78       66.49     20.89 o 
   8  10   4      970.85     1073.13    151.53 o 
  10  10   4      289.50      283.99     25.25 o 
  12  10   4      249.72      255.69     25.30 o 
  14  10   4       20.98       20.62     10.66 o 
  16  10   4        2.88       13.19     10.61 o 
   1  11   4    12304.81    11853.96    249.73 o 
   3  11   4     7019.47     6512.60    179.74 o 
   5  11   4     3323.28     3181.21    133.59 o 
   7  11   4      330.30      262.04     41.17 o 
   9  11   4     2157.87     2187.43     60.13 o 
  11  11   4       17.51        4.26     15.98 o 
  13  11   4      148.34      143.98     17.27 o 
  15  11   4       91.53      120.12     15.66 o 
   0  12   4      105.13      127.45     44.79 o 
   2  12   4      607.11      606.88     90.02 o 
   4  12   4      232.75      212.30     38.49 o 
   6  12   4      262.01      279.06     44.30 o 
   8  12   4       45.66       56.89     15.13 o 
  10  12   4      556.69      585.51     34.37 o 
  12  12   4       42.89       16.82     26.28 o 
  14  12   4       44.99       37.40     12.10 o 
   1  13   4     3278.13     3441.35    146.63 o 
   3  13   4       13.89       38.31     24.06 o 
   5  13   4      972.34      854.16     73.47 o 
   7  13   4       54.44       38.69     13.50 o 
   9  13   4     1134.07     1167.88     46.04 o 
  11  13   4      141.52      109.03     24.06 o 
  13  13   4       55.53       15.11     13.69 o 
  15  13   4       19.10       15.89      7.76 o 
   0  14   4     2327.39     2416.66    181.46 o 
   2  14   4      175.17      197.21     61.04 o 
   4  14   4      423.20      426.96     44.99 o 
   6  14   4     1243.93     1160.42     61.30 o 
   8  14   4     1638.44     1781.41     72.95 o 
  10  14   4       34.92       27.08     12.62 o 
  12  14   4      310.93      295.72     33.30 o 
  14  14   4        7.61        5.43     11.15 o 
   1  15   4      418.32      276.40     46.03 o 
   3  15   4      890.26      851.68     73.10 o 
   5  15   4     1677.31     1590.61     71.52 o 
   7  15   4       90.08      105.49     15.67 o 
   9  15   4     1099.67     1179.65     72.79 o 
  11  15   4      132.75      153.19     25.18 o 
  13  15   4      253.38      291.86     28.61 o 
   0  16   4      571.37      772.55    109.40 o 
   2  16   4      484.88      498.92     58.34 o 
   4  16   4     2308.28     2250.17     63.76 o 
   6  16   4       38.68       28.14     13.12 o 
   8  16   4      285.76      310.24     27.78 o 
  10  16   4      697.78      729.69     38.32 o 
  12  16   4      109.09       96.22     20.10 o 
   1  17   4        7.64       -0.83      8.36 o 
   3  17   4       64.73       61.77     10.47 o 
   5  17   4     1001.76      952.52     45.41 o 
   7  17   4       82.43       68.05     22.26 o 
   9  17   4     2820.28     3089.00     88.55 o 
  11  17   4      576.92      680.69     45.68 o 
  13  17   4      397.77      486.19     30.41 o 
   0  18   4     1954.30     1718.40     76.40 o 
   2  18   4      322.90      268.94     17.37 o 
   4  18   4      133.94      116.47     19.40 o 
   6  18   4     1322.19     1367.83     51.36 o 
   8  18   4       39.81       42.20     14.09 o 
  10  18   4      283.92      284.92     23.01 o 
  12  18   4        8.56       23.62     18.58 o 
   1  19   4      329.21      220.31     14.38 o 
   3  19   4     1384.52     1361.46     41.56 o 
   5  19   4     1159.77     1184.40     38.87 o 
   7  19   4      504.04      527.03     27.80 o 
   9  19   4      476.60      558.85     36.83 o 
  11  19   4      166.74      225.26     26.65 o 
   0  20   4       40.00       21.06     10.66 o 
   2  20   4      631.95      577.00     27.74 o 
   4  20   4      216.10      173.55     16.16 o 
   6  20   4       39.76       29.18      8.57 o 
   8  20   4       30.69       37.28     11.93 o 
  10  20   4        0.07       -2.97     10.31 o 
   1  21   4       51.22       56.52     12.67 o 
   3  21   4        0.14       -1.98      6.93 o 
   5  21   4      358.29      403.56     28.39 o 
   7  21   4       34.36       37.79     10.99 o 
   9  21   4        3.48       -4.19      9.38 o 
   0  22   4       18.46        4.33     14.52 o 
   2  22   4      291.84      273.53     19.86 o 
   4  22   4        7.51        9.26     12.00 o 
   6  22   4        1.56       10.36     10.39 o 
   8  22   4        0.06      -10.68     13.49 o 
   1  23   4      718.77      640.15     28.59 o 
   3  23   4       44.32       43.28      9.89 o 
   5  23   4      419.79      498.80     24.37 o 
   7  23   4       11.02        5.07      8.01 o 
   0  24   4      164.70      184.75     22.25 o 
   2  24   4      303.83      284.40     18.93 o 
   4  24   4       64.62       73.22     10.57 o 
   6  24   4       11.67       21.32      8.66 o 
   1  25   4      371.15      517.85     23.14 o 
   3  25   4       52.84       95.62     10.02 o 
   5  25   4      339.45      449.37     19.27 o 
   0  26   4      264.42      292.11     23.29 o 
   2  26   4      186.68      211.55     15.84 o 
   2   1   5    49834.42    61098.73    935.46 o 
   4   1   5     7512.56     8451.90    136.76 o 
   6   1   5      818.43      854.91     48.62 o 
   8   1   5     4864.65     4520.04    152.40 o 
  10   1   5      553.05      543.74     85.10 o 
  12   1   5       61.50       60.99      9.00 o 
  14   1   5      223.60      272.81     23.73 o 
  16   1   5      273.46      333.74     38.88 o 
   1   2   5    28807.13    37738.72    280.00 o 
   3   2   5    10967.52    12472.63    261.01 o 
   5   2   5     1025.51     1396.60     60.66 o 
   7   2   5    29837.29    31251.72    424.41 o 
   9   2   5        4.05       38.07     33.14 o 
  11   2   5     2237.12     2150.57     41.07 o 
  13   2   5        2.60       11.40      8.22 o 
  15   2   5      651.05      794.71     42.55 o 
  17   2   5       48.27       82.82     16.37 o 
   2   3   5     9316.65    10940.27    238.63 o 
   4   3   5      282.82      233.65     25.20 o 
   6   3   5       24.72       49.99     14.03 o 
   8   3   5     8036.54     8256.92    215.04 o 
  10   3   5     1611.86     1538.57    139.66 o 
  12   3   5      363.67      344.83     21.29 o 
  14   3   5        0.00        9.36     11.22 o 
  16   3   5        0.33       25.22     13.80 o 
   1   4   5    26806.64    32003.97    335.67 o 
   3   4   5     2692.27     2770.33    156.28 o 
   5   4   5      256.86      345.43     29.33 o 
   7   4   5    25256.35    27902.89    402.59 o 
   9   4   5       17.53       11.50     27.70 o 
  11   4   5     3399.91     3180.78     77.20 o 
  13   4   5      551.04      573.13     23.53 o 
  15   4   5     1173.78     1325.64     45.99 o 
  17   4   5       34.42       59.61     23.43 o 
   2   5   5      277.54      210.16     36.04 o 
   4   5   5      306.43      215.30     32.20 o 
   6   5   5    24926.75    29040.42    403.42 o 
   8   5   5       31.87       56.84     33.92 o 
  10   5   5      513.41      431.92    129.08 o 
  12   5   5      104.75       79.34     12.64 o 
  14   5   5       14.08        1.64      9.07 o 
  16   5   5       36.10       74.04     17.98 o 
   1   6   5     3312.62     3726.99    116.13 o 
   3   6   5     1893.91     1960.14    123.70 o 
   5   6   5       11.87       33.65     28.50 o 
   7   6   5     2349.30     2232.63    176.81 o 
   9   6   5      177.92      215.00     86.23 o 
  11   6   5        6.59       -3.61     13.26 o 
  13   6   5      643.04      652.84     38.24 o 
  15   6   5        1.52        3.92     10.17 o 
   2   7   5      343.48      373.00     45.91 o 
   4   7   5     1019.14     1272.28     97.34 o 
   6   7   5     7445.13     7674.34    201.94 o 
   8   7   5      696.12      533.69     90.78 o 
  10   7   5       93.82       59.65     14.71 o 
  12   7   5      744.86      685.09     52.06 o 
  14   7   5        7.61        1.96     10.44 o 
  16   7   5      124.53      141.13     33.65 o 
   1   8   5     2849.40     2879.69    112.14 o 
   3   8   5      940.92      826.46    102.52 o 
   5   8   5      206.16      124.26     37.62 o 
   7   8   5      222.14      201.81     41.38 o 
   9   8   5      395.47      441.46    122.45 o 
  11   8   5       81.34       34.11     12.10 o 
  13   8   5        0.01       20.13     12.01 o 
  15   8   5      147.13      138.11     16.84 o 
   2   9   5    17267.23    18764.16    751.20 o 
   4   9   5     5083.87     4845.33    201.07 o 
   6   9   5        3.66       15.16     20.87 o 
   8   9   5        5.18       -5.95     25.56 o 
  10   9   5      194.19      171.22     23.64 o 
  12   9   5       77.27       98.01     17.78 o 
  14   9   5      248.94      217.17     19.21 o 
  16   9   5       94.89      109.08     16.40 o 
   1  10   5     8062.86     8474.91    224.22 o 
   3  10   5     2602.34     2218.25    181.25 o 
   5  10   5      409.07      375.12     63.23 o 
   7  10   5     2669.22     2592.46    123.21 o 
   9  10   5        6.29        5.94     12.94 o 
  11  10   5      116.46       80.04     15.76 o 
  13  10   5      123.27       94.02     20.68 o 
  15  10   5      286.29      311.95     29.19 o 
   2  11   5      135.32      105.55     65.86 o 
   4  11   5        0.65        3.78     25.22 o 
   6  11   5       49.28        6.43     14.09 o 
   8  11   5        6.69       33.15     20.54 o 
  10  11   5      143.09      111.64     14.83 o 
  12  11   5        1.02        9.49     10.65 o 
  14  11   5        1.31        4.62     10.57 o 
   1  12   5    12602.14    13204.40    308.24 o 
   3  12   5     2001.36     1731.63    145.40 o 
   5  12   5      144.74      165.69     49.67 o 
   7  12   5     4333.89     4338.46    169.38 o 
   9  12   5        0.32      -15.20     15.20 o 
  11  12   5        5.60       21.44     14.00 o 
  13  12   5      620.79      642.66     39.74 o 
  15  12   5      277.37      321.21     25.74 o 
   2  13   5     1761.35     1837.99    122.34 o 
   4  13   5      266.72      181.44     48.40 o 
   6  13   5     1239.50      959.89     97.48 o 
   8  13   5      505.31      403.53     28.86 o 
  10  13   5      125.30       97.16     17.42 o 
  12  13   5       95.14       89.78     19.95 o 
  14  13   5        2.65       33.81     11.42 o 
   1  14   5     3739.20     3866.01    181.88 o 
   3  14   5      498.66      467.55     73.86 o 
   5  14   5       31.19       -8.61     21.28 o 
   7  14   5     2284.59     2268.32     53.74 o 
   9  14   5      170.87      150.99     19.92 o 
  11  14   5       16.76        3.06      9.90 o 
  13  14   5      230.65      323.04     40.67 o 
   2  15   5      908.76      945.56     97.91 o 
   4  15   5      918.75      859.08     40.88 o 
   6  15   5     3817.57     3668.56    108.36 o 
   8  15   5      293.92      269.64     26.10 o 
  10  15   5      223.55      253.78     24.35 o 
  12  15   5      357.29      422.06     34.81 o 
  14  15   5        7.53       10.51     11.77 o 
   1  16   5     1204.06     1060.82     44.70 o 
   3  16   5     2100.02     1987.62     45.77 o 
   5  16   5     1287.77     1304.78     52.27 o 
   7  16   5      131.28      109.46     14.36 o 
   9  16   5        2.27      -13.66     13.66 o 
  11  16   5        1.23       17.55     10.73 o 
  13  16   5       39.28       45.24     17.49 o 
   2  17   5      654.51      617.51     30.29 o 
   4  17   5       12.95        5.63     10.08 o 
   6  17   5       65.69       94.40     14.36 o 
   8  17   5        0.88       -4.63     14.54 o 
  10  17   5       51.18       49.36     12.57 o 
  12  17   5      163.60      191.32     21.45 o 
   1  18   5     1257.50     1040.58     34.10 o 
   3  18   5     4778.92     4383.65     75.50 o 
   5  18   5       13.06       45.85     15.85 o 
   7  18   5     5342.15     5689.81    107.14 o 
   9  18   5       11.44        5.59     11.45 o 
  11  18   5      498.01      570.53     27.47 o 
   2  19   5      312.53      305.02     21.47 o 
   4  19   5      293.57      309.01     30.98 o 
   6  19   5      197.83      264.66     21.45 o 
   8  19   5      374.21      394.30     22.57 o 
  10  19   5      271.65      321.82     22.05 o 
   1  20   5      471.95      472.34     25.62 o 
   3  20   5      283.82      261.29     17.67 o 
   5  20   5      570.02      615.46     29.45 o 
   7  20   5      786.62      746.58     30.86 o 
   9  20   5       13.92        4.29     10.66 o 
  11  20   5       64.77       68.48     18.00 o 
   2  21   5      610.08      565.69     27.70 o 
   4  21   5        1.77        6.75      9.99 o 
   6  21   5       76.01       70.07     13.48 o 
   8  21   5      431.21      504.58     26.14 o 
  10  21   5        2.79      -10.38     10.70 o 
   1  22   5      155.82      144.59     15.55 o 
   3  22   5      150.80      154.10     16.89 o 
   5  22   5      283.02      343.28     21.06 o 
   7  22   5       26.81       32.20      8.81 o 
   9  22   5        4.36       -9.78     10.77 o 
   2  23   5       84.59       71.95     11.52 o 
   4  23   5       14.04       10.16      9.16 o 
   6  23   5       26.78       30.75      7.70 o 
   8  23   5      307.20      402.66     35.27 o 
   1  24   5       23.66       17.49      8.28 o 
   3  24   5      515.14      609.69     25.11 o 
   5  24   5      166.36      187.26     13.85 o 
   2  25   5      120.01      123.29     10.36 o 
   4  25   5       73.69       91.51      9.93 o 
   1  26   5        6.36       -4.31      5.37 o 
   0   0   6    10654.25    14287.75    316.44 o 
   2   0   6     4699.59     5626.06    272.84 o 
   4   0   6    46965.10    55294.25   1200.18 o 
   6   0   6    17343.65    18680.84    451.15 o 
   8   0   6     3560.92     3148.04    169.67 o 
  10   0   6    10785.44    10396.63    510.98 o 
  12   0   6     4147.47     4329.20    118.03 o 
  14   0   6     1494.64     1570.31     74.69 o 
  16   0   6      162.23      211.67     35.51 o 
   1   1   6     8828.49    11290.94    138.12 o 
   3   1   6     1914.62     2143.10     67.97 o 
   5   1   6       33.64       99.59     19.59 o 
   7   1   6     4541.35     4703.24    142.09 o 
   9   1   6      896.63      872.33    104.03 o 
  11   1   6      379.05      335.73     18.72 o 
  13   1   6       94.46      107.34     13.85 o 
  15   1   6        2.25       21.86     12.02 o 
  17   1   6       11.00       15.93     16.42 o 
   0   2   6     8888.68    10862.15    176.07 o 
   2   2   6     4910.60     6219.47    124.44 o 
   4   2   6    10465.13    12796.34    214.86 o 
   6   2   6      324.89      302.34     31.96 o 
   8   2   6     1140.81     1180.88     81.61 o 
  10   2   6     5008.23     5181.73    291.89 o 
  12   2   6      308.07      309.54     20.18 o 
  14   2   6      174.60      171.05     20.00 o 
  16   2   6      164.86      241.26     26.18 o 
   1   3   6    12928.92    15104.31    157.83 o 
   3   3   6      260.11      268.98     38.44 o 
   5   3   6       20.21       12.79     14.86 o 
   7   3   6     7649.29     8214.41    165.64 o 
   9   3   6     1890.75     1901.95    150.67 o 
  11   3   6      178.70      176.22     18.24 o 
  13   3   6      127.10      105.43     14.09 o 
  15   3   6        9.12       28.78     14.04 o 
   0   4   6      657.09      861.37     52.31 o 
   2   4   6     2208.05     2278.13     68.07 o 
   4   4   6     4098.13     5518.73    148.85 o 
   6   4   6     4100.79     4367.45    142.42 o 
   8   4   6      153.16      133.88     50.85 o 
  10   4   6       53.92       45.64     22.44 o 
  12   4   6        2.75        1.07     10.69 o 
  14   4   6      539.94      581.11     31.40 o 
  16   4   6        2.74       27.15     12.52 o 
   1   5   6      823.80      819.26     38.66 o 
   3   5   6      412.86      553.12     46.33 o 
   5   5   6     1944.38     2117.72    125.92 o 
   7   5   6        2.26       21.79     22.47 o 
   9   5   6      913.46      660.70    144.59 o 
  11   5   6       90.34       66.78     19.28 o 
  13   5   6      186.59      182.85     28.16 o 
  15   5   6        8.02        6.80     11.27 o 
   0   6   6    15311.34    18984.91    378.88 o 
   2   6   6     2206.69     2630.38    108.55 o 
   4   6   6    34772.51    40740.28    438.07 o 
   6   6   6       53.48       15.88     33.65 o 
   8   6   6     3061.99     3141.25    231.82 o 
  10   6   6     1603.96     1589.40     88.25 o 
  12   6   6      104.34       72.46     19.37 o 
  14   6   6      653.17      712.08     40.69 o 
  16   6   6        9.97       72.48     26.19 o 
   1   7   6     2524.09     2814.98    117.20 o 
   3   7   6     2458.63     2906.00    191.09 o 
   5   7   6      605.40      594.31     59.62 o 
   7   7   6      549.30      578.42    102.95 o 
   9   7   6      204.46      273.88    115.54 o 
  11   7   6       66.84       74.51     26.72 o 
  13   7   6      159.43      175.22     26.25 o 
  15   7   6       25.73       39.29     13.44 o 
   0   8   6     4013.25     3962.51    205.83 o 
   2   8   6    17028.12    19029.73    315.64 o 
   4   8   6    13392.54    13565.17    380.18 o 
   6   8   6      505.83      336.84     48.87 o 
   8   8   6     1437.35     1504.90    168.19 o 
  10   8   6     2111.86     1874.28     72.39 o 
  12   8   6      330.98      278.62     38.88 o 
  14   8   6      263.61      265.12     25.40 o 
  16   8   6        0.69        8.57     18.65 o 
   1   9   6     1036.94     1040.95     78.90 o 
   3   9   6     1742.57     2151.99    175.64 o 
   5   9   6     2874.54     2922.19    154.12 o 
   7   9   6       27.44      329.86    493.56 o 
   9   9   6        4.84       -3.14     13.05 o 
  11   9   6        8.00        3.96     37.16 o 
  13   9   6       84.69       81.43     20.41 o 
  15   9   6       10.43       15.83     12.54 o 
   0  10   6      786.19     1244.37    127.40 o 
   2  10   6      298.07      272.06     66.51 o 
   4  10   6     4364.81     4488.38    206.58 o 
   6  10   6        0.99       59.56     31.51 o 
   8  10   6       21.49       -1.26     30.07 o 
  10  10   6      800.06      666.40     68.05 o 
  12  10   6        0.13       -4.88     12.84 o 
  14  10   6      162.01      143.36     24.47 o 
   1  11   6      300.25      233.96     43.35 o 
   3  11   6      459.45      343.36     82.33 o 
   5  11   6      255.33      223.51     56.39 o 
   7  11   6      753.25      869.30     98.67 o 
   9  11   6      555.77      491.50     51.68 o 
  11  11   6      525.81      569.56     38.04 o 
  13  11   6      125.14      127.20     20.94 o 
  15  11   6        5.99       -2.64      9.62 o 
   0  12   6     6602.55     6103.25    304.90 o 
   2  12   6      254.85      162.31     60.13 o 
   4  12   6      151.82      125.29    130.42 o 
   6  12   6      195.57      265.40     44.41 o 
   8  12   6      100.37       95.09     15.32 o 
  10  12   6      273.92      224.37     54.06 o 
  12  12   6       81.86       79.82     19.59 o 
  14  12   6       12.44       13.19     10.90 o 
   1  13   6     1222.55      974.93     90.79 o 
   3  13   6      406.76      365.32     63.90 o 
   5  13   6       22.93       -0.21     35.43 o 
   7  13   6      265.68      209.37     19.76 o 
   9  13   6       81.52       84.47     17.94 o 
  11  13   6      470.74      467.39     35.58 o 
  13  13   6      178.80      232.74     27.13 o 
   0  14   6     4576.00     4428.98    280.23 o 
   2  14   6      110.62       91.08     52.15 o 
   4  14   6     9002.81     8430.26    423.43 o 
   6  14   6     2145.40     2010.64     76.80 o 
   8  14   6      375.80      350.35     27.70 o 
  10  14   6      995.32      984.04     52.60 o 
  12  14   6      287.24      276.21     25.02 o 
  14  14   6      542.90      693.45     41.58 o 
   1  15   6      118.31      143.18     43.14 o 
   3  15   6       38.07       48.90     15.90 o 
   5  15   6        3.98       15.23     10.53 o 
   7  15   6      250.71      255.74     28.90 o 
   9  15   6     1416.03     1380.62     77.66 o 
  11  15   6      251.50      237.44     24.54 o 
  13  15   6       54.32       78.64     23.90 o 
   0  16   6     1938.17     1626.68     59.21 o 
   2  16   6     1733.45     1567.03     49.69 o 
   4  16   6     3783.92     3515.20     73.42 o 
   6  16   6      989.35     1028.08     35.59 o 
   8  16   6        6.52       18.22     18.85 o 
  10  16   6      757.53      860.74     53.79 o 
  12  16   6        3.94       21.22     14.43 o 
   1  17   6     4733.11     4387.75     72.15 o 
   3  17   6       44.42       31.37     11.73 o 
   5  17   6      128.03      115.68     15.77 o 
   7  17   6       11.24        3.16     13.10 o 
   9  17   6      553.82      646.02     41.57 o 
  11  17   6        0.02        3.00      9.56 o 
   0  18   6      288.21      279.45     27.62 o 
   2  18   6     1490.70     1411.67     41.81 o 
   4  18   6      395.78      446.99     46.89 o 
   6  18   6      205.20      259.40     23.48 o 
   8  18   6       12.11        9.33     12.34 o 
  10  18   6        1.40       15.17     19.80 o 
  12  18   6       12.77        9.61     10.01 o 
   1  19   6      812.39      728.31     31.79 o 
   3  19   6      356.38      298.63     24.73 o 
   5  19   6        2.37       18.80     11.72 o 
   7  19   6       93.46       54.72     14.72 o 
   9  19   6        6.84        8.47     10.30 o 
  11  19   6       21.29       57.81     15.52 o 
   0  20   6     4519.52     4202.02    103.96 o 
   2  20   6        1.55       -0.39     10.76 o 
   4  20   6     1104.79     1007.27     56.47 o 
   6  20   6      662.69      777.13     31.08 o 
   8  20   6      335.60      426.08     24.58 o 
  10  20   6       22.10       29.15     13.81 o 
   1  21   6      294.35      304.60     20.75 o 
   3  21   6       85.05       52.13     13.18 o 
   5  21   6      130.89      121.08     12.44 o 
   7  21   6       28.77       32.35     10.08 o 
   9  21   6        2.24       15.37     13.82 o 
   0  22   6     2211.24     2280.18     74.25 o 
   2  22   6      109.55      121.03     13.77 o 
   4  22   6      550.09      556.55     26.21 o 
   6  22   6      360.60      412.49     23.69 o 
   8  22   6      335.55      367.49     23.16 o 
   1  23   6        4.76       -8.79      8.79 o 
   3  23   6      159.90      143.94     14.92 o 
   5  23   6        9.30        4.90      8.14 o 
   7  23   6       48.16       58.26     22.81 o 
   0  24   6      113.37      114.69     17.42 o 
   2  24   6       29.19       16.15      7.45 o 
   4  24   6       14.05        7.49      9.55 o 
   6  24   6       22.26       29.87     11.48 o 
   1  25   6       39.14       48.72      8.33 o 
   3  25   6       80.02       70.72      9.42 o 
   2   1   7    35422.54    42028.55    343.46 o 
   4   1   7      929.47     1304.23     55.13 o 
   6   1   7     1235.77     1091.69     70.97 o 
   8   1   7     1899.48     1756.70     85.62 o 
  10   1   7     2569.45     2288.32     87.49 o 
  12   1   7     1081.13     1010.45     49.78 o 
  14   1   7       21.50       16.08     14.36 o 
  16   1   7       34.76       57.16     18.06 o 
   1   2   7    11512.55    14812.82    168.70 o 
   3   2   7     1157.63     1530.27     62.90 o 
   5   2   7    11683.32    12410.30    246.42 o 
   7   2   7     2490.65     2553.90     97.15 o 
   9   2   7      992.32      842.64    102.30 o 
  11   2   7      111.17       71.07     16.23 o 
  13   2   7      971.15      991.07     41.84 o 
  15   2   7        1.41       29.42     13.00 o 
   2   3   7     2045.31     2590.47     85.42 o 
   4   3   7     1181.05     1371.68     78.09 o 
   6   3   7      150.28      205.95     28.37 o 
   8   3   7      720.27      857.03    111.04 o 
  10   3   7      405.43      353.58     33.11 o 
  12   3   7      143.57      101.76     18.65 o 
  14   3   7        2.93       -9.16     11.62 o 
  16   3   7        4.87       42.61     21.19 o 
   1   4   7      860.65      794.67     41.35 o 
   3   4   7     2946.35     3703.19    149.17 o 
   5   4   7      827.82     1016.97     71.21 o 
   7   4   7     2288.93     2524.76    139.86 o 
   9   4   7      258.26      237.96     91.12 o 
  11   4   7       13.52       -9.24     27.15 o 
  13   4   7      287.39      245.92     25.61 o 
  15   4   7       14.08        2.68     14.98 o 
   2   5   7     6859.97     7473.61    189.04 o 
   4   5   7     3356.86     3788.57    133.90 o 
   6   5   7     1772.59     1523.20    117.05 o 
   8   5   7     1689.02     1387.72    158.01 o 
  10   5   7      977.10      721.36     66.72 o 
  12   5   7     1190.68     1196.56    100.12 o 
  14   5   7      105.19      106.19     18.25 o 
  16   5   7       46.28       68.12     24.99 o 
   1   6   7     2163.56     2683.84     97.27 o 
   3   6   7     4635.86     5603.39    155.76 o 
   5   6   7      136.66      138.39     40.69 o 
   7   6   7        0.17       -1.97     42.22 o 
   9   6   7        7.52       14.67     16.66 o 
  11   6   7        0.80       37.58     78.70 o 
  13   6   7      397.68      415.33     38.05 o 
  15   6   7        2.40        7.46     14.46 o 
   2   7   7     8725.24     9890.04    357.32 o 
   4   7   7      736.86      663.39     61.64 o 
   6   7   7      906.89      801.61    106.50 o 
   8   7   7     1107.26     1089.24    146.08 o 
  10   7   7      552.75      454.74     74.30 o 
  12   7   7      557.50      584.98     67.95 o 
  14   7   7        0.25        8.91     11.36 o 
  16   7   7      226.19      207.86     33.41 o 
   1   8   7     1422.70     1627.61    100.10 o 
   3   8   7     1500.03     1581.20    153.98 o 
   5   8   7     3593.97     3894.90    156.87 o 
   7   8   7      104.44       63.71     43.40 o 
   9   8   7        8.51        3.61     16.36 o 
  11   8   7       50.10        5.95     23.89 o 
  13   8   7      288.27      305.72     32.09 o 
  15   8   7       16.96       62.84     24.15 o 
   2   9   7     5131.54     4983.21    268.55 o 
   4   9   7      226.07      145.65     35.73 o 
   6   9   7     2198.03     2152.44    123.15 o 
   8   9   7      633.02      536.24     87.39 o 
  10   9   7      705.43      554.52     74.89 o 
  12   9   7      232.67      228.47     28.48 o 
  14   9   7       70.71       57.91     13.89 o 
   1  10   7      108.30       97.21     34.28 o 
   3  10   7     2481.16     2410.80    203.36 o 
   5  10   7      962.47      904.51     80.76 o 
   7  10   7       24.02      121.99     56.40 o 
   9  10   7       42.07       60.43     21.88 o 
  11  10   7      172.22      157.39     35.47 o 
  13  10   7        8.08       -7.37     45.44 o 
  15  10   7       39.90       53.92     23.34 o 
   2  11   7     2599.57     2479.96    203.88 o 
   4  11   7      223.78      193.76     46.58 o 
   6  11   7      161.53      166.67     46.23 o 
   8  11   7       75.45       63.54     30.45 o 
  10  11   7        9.69       -0.66     18.74 o 
  12  11   7       39.03       50.76     17.34 o 
  14  11   7      267.68      362.59     47.31 o 
   1  12   7     1542.20     1731.74    142.97 o 
   3  12   7      125.94      188.55     51.26 o 
   5  12   7     1231.67      956.76    104.46 o 
   7  12   7      449.04      384.20     43.25 o 
   9  12   7       43.92       59.13     23.40 o 
  11  12   7      378.53      363.67     48.39 o 
  13  12   7       54.66       53.58     16.46 o 
   2  13   7     2647.18     2662.09    226.37 o 
   4  13   7      281.71      293.42     80.59 o 
   6  13   7     2122.87     2018.58     64.66 o 
   8  13   7      508.21      507.23     44.07 o 
  10  13   7      602.01      590.97     54.69 o 
  12  13   7      632.49      796.76     40.94 o 
  14  13   7        1.29       14.84     17.81 o 
   1  14   7     5727.06     5718.08    333.68 o 
   3  14   7       37.82       32.94     16.05 o 
   5  14   7        2.16       -4.58      9.43 o 
   7  14   7      323.68      344.12     31.08 o 
   9  14   7       32.94       22.25     18.82 o 
  11  14   7      259.33      294.97     36.22 o 
  13  14   7       15.84       54.37     23.45 o 
   2  15   7     2665.99     2487.53     61.91 o 
   4  15   7     1707.65     1595.77     52.08 o 
   6  15   7     1060.74      952.39     45.54 o 
   8  15   7      290.77      267.91     40.48 o 
  10  15   7      603.66      641.72     55.20 o 
  12  15   7      104.35      118.57     21.62 o 
   1  16   7       22.84       16.45     11.51 o 
   3  16   7     2083.40     1775.89     53.86 o 
   5  16   7       54.51       72.64     23.38 o 
   7  16   7       65.79       61.25     23.49 o 
   9  16   7       50.36       74.48     25.21 o 
  11  16   7       68.96       66.42     17.90 o 
   2  17   7      197.11      141.09     18.95 o 
   4  17   7      665.21      590.04     34.34 o 
   6  17   7       13.08       16.27     10.84 o 
   8  17   7      373.80      399.33     46.66 o 
  10  17   7        2.45       14.97     15.40 o 
  12  17   7       13.98       17.58      8.07 o 
   1  18   7      347.06      326.88     25.99 o 
   3  18   7     1178.71     1078.47     39.34 o 
   5  18   7        2.23        5.62     12.45 o 
   7  18   7       14.79       31.56     20.63 o 
   9  18   7       88.82      105.57     25.97 o 
  11  18   7       49.03       86.70     18.77 o 
   2  19   7     1551.55     1416.03     47.84 o 
   4  19   7      554.25      576.65     33.19 o 
   6  19   7      451.57      401.95     33.57 o 
   8  19   7        1.34        9.52     11.10 o 
  10  19   7      349.67      430.03     37.79 o 
   1  20   7       22.80       17.49     10.66 o 
   3  20   7       77.72       56.42     13.50 o 
   5  20   7        3.32       10.52     12.43 o 
   7  20   7        8.96       12.65     16.87 o 
   9  20   7       12.55       25.08     15.61 o 
   2  21   7      717.84      723.48     30.20 o 
   4  21   7      114.40      135.45     16.79 o 
   6  21   7      496.98      487.57     26.31 o 
   8  21   7      116.40      133.47     15.90 o 
   1  22   7        1.80       -2.04      8.05 o 
   3  22   7       67.22       69.79     12.72 o 
   5  22   7       69.26       77.98     19.90 o 
   7  22   7        7.86        1.51     11.94 o 
   2  23   7      298.99      301.42     18.18 o 
   4  23   7        1.15      -11.58     11.58 o 
   6  23   7      294.01      346.15     37.17 o 
   1  24   7       20.84       13.23      7.18 o 
   3  24   7        1.75       -8.33      8.66 o 
   5  24   7       13.84       22.44      8.93 o 
   2  25   7        1.61        4.99      6.20 o 
   0   0   8     2232.18     2078.23    144.92 o 
   2   0   8     5395.86     6713.97    203.87 o 
   4   0   8    25888.85    29446.77    727.81 o 
   6   0   8     7067.05     7246.89    321.55 o 
   8   0   8      249.10      279.20     55.00 o 
  10   0   8     2371.88     1930.57    132.97 o 
  12   0   8     1395.72     1314.45     68.76 o 
  14   0   8        2.57        3.41     32.08 o 
  16   0   8        3.33       20.37     17.29 o 
   1   1   8     1451.35     2033.34     73.31 o 
   3   1   8     3243.67     3761.34     94.45 o 
   5   1   8      539.30      505.38     44.54 o 
   7   1   8     1488.81     1405.25     87.02 o 
   9   1   8     3325.28     3228.78    175.61 o 
  11   1   8      320.77      344.58     35.34 o 
  13   1   8        4.86       10.99     11.16 o 
  15   1   8       29.64       26.28     10.41 o 
   0   2   8      955.26     1216.12     80.29 o 
   2   2   8     2124.07     2631.44     83.46 o 
   4   2   8     2347.68     2314.79    105.21 o 
   6   2   8     2828.06     2887.87    120.64 o 
   8   2   8       39.11       23.29     15.96 o 
  10   2   8       26.64       19.13     37.23 o 
  12   2   8       78.83       69.89     16.13 o 
  14   2   8       43.90       65.97     14.60 o 
  16   2   8       23.50        4.97     13.94 o 
   1   3   8     2761.62     3828.70    100.28 o 
   3   3   8      943.50     1339.31     77.90 o 
   5   3   8      396.63      397.90     51.84 o 
   7   3   8     1046.49     1049.38     76.04 o 
   9   3   8       39.41       37.28     33.82 o 
  11   3   8      357.54      274.94     33.24 o 
  13   3   8       16.41       14.75     13.59 o 
  15   3   8       49.21       38.56     16.23 o 
   0   4   8     1599.19     2519.10    116.24 o 
   2   4   8     1833.87     2345.59     78.97 o 
   4   4   8      898.12     1142.46     77.15 o 
   6   4   8       20.86      -25.78     25.78 o 
   8   4   8        2.61      -26.67     26.67 o 
  10   4   8     1101.08      919.93     77.25 o 
  12   4   8       23.04       15.35     29.58 o 
  14   4   8       12.39        2.89     15.62 o 
  16   4   8      118.51      107.51     25.11 o 
   1   5   8     6258.64     6806.87    137.57 o 
   3   5   8      988.13     1371.61     98.72 o 
   5   5   8     4211.04     4666.45    161.30 o 
   7   5   8       85.20      160.12     41.65 o 
   9   5   8     2519.05     1981.00    107.04 o 
  11   5   8       10.89       17.38     29.87 o 
  13   5   8      174.99      101.81     33.42 o 
  15   5   8       10.10       -6.37     14.97 o 
   0   6   8      334.57      189.84     35.93 o 
   2   6   8      962.05     1084.41     68.62 o 
   4   6   8     8134.96     8226.72    356.77 o 
   6   6   8      716.40      508.63     72.03 o 
   8   6   8     1069.59     1071.38    145.02 o 
  10   6   8      253.84      281.55     46.24 o 
  12   6   8       71.79       40.07     30.27 o 
  14   6   8      159.15      153.76     26.75 o 
   1   7   8     2075.65     2457.49    131.05 o 
   3   7   8      198.81      210.39     67.23 o 
   5   7   8      740.76      813.76     90.57 o 
   7   7   8     1673.05     1644.65    124.99 o 
   9   7   8      472.32      395.57     52.58 o 
  11   7   8      161.56       85.71     34.95 o 
  13   7   8       13.26       23.74     24.45 o 
  15   7   8       16.06       16.07     23.94 o 
   0   8   8     6162.25     6308.97    294.65 o 
   2   8   8      749.89      708.34     77.26 o 
   4   8   8     4317.82     4143.34    161.95 o 
   6   8   8     1898.31     1862.02    144.44 o 
   8   8   8      365.54      303.55     31.04 o 
  10   8   8     1180.45     1076.13    174.28 o 
  12   8   8      267.01      270.01     47.86 o 
  14   8   8      241.32      310.39     42.53 o 
   1   9   8      358.65      339.04     53.02 o 
   3   9   8       41.49       71.19     26.28 o 
   5   9   8      452.48      472.56     74.09 o 
   7   9   8     1273.69     1179.33    145.76 o 
   9   9   8     1781.82     1531.26     87.41 o 
  11   9   8       42.72       39.07     25.11 o 
  13   9   8      303.89      371.18     30.52 o 
  15   9   8        0.76      -20.78     20.78 o 
   0  10   8     2905.93     3342.04    228.62 o 
   2  10   8       11.14      -27.70     34.50 o 
   4  10   8      111.56      120.44     34.90 o 
   6  10   8      162.41       90.30     52.72 o 
   8  10   8     1447.40     1139.15     62.51 o 
  10  10   8        3.49      -29.03     29.03 o 
  12  10   8       29.05       26.62     18.32 o 
  14  10   8        0.86       -5.91     12.75 o 
   1  11   8        5.39       27.46     32.46 o 
   3  11   8     1476.12     1305.30    115.24 o 
   5  11   8      282.11      315.05     62.15 o 
   7  11   8       28.24       43.61     23.65 o 
   9  11   8      962.13      738.06     67.72 o 
  11  11   8      175.92      137.85     21.46 o 
  13  11   8       32.17       17.98     18.36 o 
   0  12   8        7.85       -7.26     30.86 o 
   2  12   8      174.82      214.52     67.24 o 
   4  12   8     1366.00     1589.75    134.36 o 
   6  12   8     1179.98     1084.18     71.40 o 
   8  12   8     1274.14     1163.13    100.00 o 
  10  12   8      233.90      265.30     62.55 o 
  12  12   8      156.98      158.70     45.26 o 
  14  12   8      142.69      206.72     33.97 o 
   1  13   8     1817.04     1447.39    172.99 o 
   3  13   8      466.84      350.61     95.76 o 
   5  13   8      237.67      238.15     20.98 o 
   7  13   8      507.34      358.14     35.09 o 
   9  13   8       67.03       56.09     21.50 o 
  11  13   8       94.65      122.30     26.58 o 
  13  13   8       13.22       16.76     12.31 o 
   0  14   8     2512.71     2344.00     97.45 o 
   2  14   8     1265.29     1207.41     43.59 o 
   4  14   8     6840.94     6653.30    132.38 o 
   6  14   8      206.01      204.61     18.69 o 
   8  14   8      285.04      397.83     36.52 o 
  10  14   8      203.58      183.06     31.86 o 
  12  14   8      322.18      326.01     33.70 o 
   1  15   8      926.19      862.60     37.62 o 
   3  15   8      348.39      298.17     29.05 o 
   5  15   8       55.23       24.09      9.83 o 
   7  15   8      889.45      762.98     49.86 o 
   9  15   8       10.36       14.97     16.84 o 
  11  15   8       24.86       38.95     16.78 o 
  13  15   8        2.96       13.47     14.20 o 
   0  16   8       24.05       30.53     17.36 o 
   2  16   8      879.68      754.76     36.39 o 
   4  16   8      408.68      379.42     25.24 o 
   6  16   8      156.45      116.14     16.80 o 
   8  16   8       22.97       44.73     23.37 o 
  10  16   8      198.85      189.69     29.86 o 
  12  16   8        2.00      -10.22     10.22 o 
   1  17   8     1178.41      987.03     41.52 o 
   3  17   8      198.24      209.73     21.33 o 
   5  17   8       58.57       38.32     11.02 o 
   7  17   8      240.53      235.27     28.05 o 
   9  17   8        0.99       22.87     17.52 o 
  11  17   8      128.36      190.81     25.77 o 
   0  18   8        2.75        9.02     12.43 o 
   2  18   8      297.92      275.47     23.67 o 
   4  18   8      708.96      708.57     37.19 o 
   6  18   8      111.31      126.96     17.15 o 
   8  18   8       96.70       88.56     25.21 o 
  10  18   8       27.09       32.18     14.57 o 
   1  19   8       51.15       42.03     12.48 o 
   3  19   8      115.73      101.05     13.57 o 
   5  19   8      553.49      551.09     31.85 o 
   7  19   8      394.74      395.61     43.89 o 
   9  19   8       36.54       49.73     17.25 o 
   0  20   8        4.34      -16.37     20.35 o 
   2  20   8      212.12      227.93     18.63 o 
   4  20   8      529.10      523.60     30.39 o 
   6  20   8       97.46      106.04     27.36 o 
   8  20   8       61.20       62.24     13.15 o 
   1  21   8      381.83      367.86     21.47 o 
   3  21   8       37.53       56.42     12.45 o 
   5  21   8       78.30       63.80     11.70 o 
   7  21   8        7.52       32.39     11.38 o 
   0  22   8      319.66      334.93     27.76 o 
   2  22   8       57.31       50.53      9.99 o 
   4  22   8      178.91      218.50     22.56 o 
   6  22   8      103.90      139.16     16.47 o 
   1  23   8       11.05        1.49      8.83 o 
   3  23   8      119.46      129.81     14.66 o 
   5  23   8       44.83       88.55     14.16 o 
   0  24   8       81.95       98.79     15.57 o 
   2  24   8       22.42       14.15      8.74 o 
   4  24   8       25.27       30.63     10.34 o 
   2   1   9      259.08      607.71     52.70 o 
   4   1   9     3487.94     3785.86    120.47 o 
   6   1   9     3102.62     3005.12    155.70 o 
   8   1   9     1926.74     1918.04    110.14 o 
  10   1   9      306.05      267.39     41.91 o 
  12   1   9     3642.98     3598.53     91.80 o 
  14   1   9      292.48      290.98     22.05 o 
   1   2   9     6774.29     8950.48    174.50 o 
   3   2   9      570.28      606.82     55.46 o 
   5   2   9       59.17       62.57     21.30 o 
   7   2   9       51.99       29.71     18.59 o 
   9   2   9      483.42      373.68     35.64 o 
  11   2   9      369.71      331.24     38.39 o 
  13   2   9       10.82        5.93     12.81 o 
  15   2   9      314.83      307.00     25.64 o 
   2   3   9       11.81        3.04     16.22 o 
   4   3   9     1902.60     2011.81    125.85 o 
   6   3   9     5404.07     5613.06    156.61 o 
   8   3   9       54.74       61.80     38.40 o 
  10   3   9      107.44      119.29     21.95 o 
  12   3   9      308.21      319.92     46.04 o 
  14   3   9       14.37       22.26     20.33 o 
   1   4   9     5265.97     6037.16    135.50 o 
   3   4   9     2520.94     2461.24    136.19 o 
   5   4   9       57.53       42.07     28.65 o 
   7   4   9     4172.99     4016.99    193.84 o 
   9   4   9      101.51      124.91     31.66 o 
  11   4   9       17.27       39.93     29.29 o 
  13   4   9        5.68       -3.88     16.44 o 
  15   4   9      235.47      253.70     28.77 o 
   2   5   9    15603.16    17754.25    487.95 o 
   4   5   9     1156.00     1234.95     84.73 o 
   6   5   9       27.97       26.94     21.00 o 
   8   5   9      117.57      125.42     20.00 o 
  10   5   9      174.84      172.29     61.33 o 
  12   5   9       12.33        2.44     29.40 o 
  14   5   9       11.98       17.41     16.47 o 
   1   6   9      981.18     1030.53     68.85 o 
   3   6   9     1363.18     1214.70     98.75 o 
   5   6   9      435.76      395.79     66.97 o 
   7   6   9     2099.95     2217.27    149.02 o 
   9   6   9      173.37      189.02     35.62 o 
  11   6   9       11.26        3.94     20.82 o 
  13   6   9       15.04       28.59     25.07 o 
  15   6   9       11.12       17.57     14.14 o 
   2   7   9    10898.58    12208.62    299.48 o 
   4   7   9        2.31       20.92     24.95 o 
   6   7   9     1935.56     1960.43    149.20 o 
   8   7   9      894.45      698.01     55.57 o 
  10   7   9      621.93      570.28     66.68 o 
  12   7   9      622.22      774.77     79.28 o 
  14   7   9        0.12        1.62     15.97 o 
   1   8   9     1666.08     1545.40    111.15 o 
   3   8   9      319.58      445.10     94.30 o 
   5   8   9     1645.97     1948.41    148.16 o 
   7   8   9        7.66       28.98     12.66 o 
   9   8   9       92.09      104.34     60.52 o 
  11   8   9      265.24      232.62     44.64 o 
  13   8   9       64.98       69.28     32.56 o 
  15   8   9        0.21       -1.70     17.19 o 
   2   9   9     6695.64     6336.92    231.10 o 
   4   9   9       18.62       11.79     28.02 o 
   6   9   9     1813.51     1433.53    170.22 o 
   8   9   9       95.64      105.28     22.76 o 
  10   9   9      159.27      108.01     31.64 o 
  12   9   9      315.89      369.02     53.22 o 
  14   9   9       39.71       36.75     22.91 o 
   1  10   9     8318.87     8492.93    277.32 o 
   3  10   9     1002.44      929.90    138.62 o 
   5  10   9     1199.36     1091.27    154.31 o 
   7  10   9     3756.97     3014.39    114.27 o 
   9  10   9        3.15       -7.85     22.74 o 
  11  10   9      640.36      599.42     65.03 o 
  13  10   9       33.65       27.72     11.30 o 
   2  11   9      908.56      983.92    101.12 o 
   4  11   9      244.05      149.33     62.41 o 
   6  11   9       28.76       21.24     28.23 o 
   8  11   9       68.35       57.79     16.73 o 
  10  11   9        6.64       11.43     16.37 o 
  12  11   9        3.22       25.12     11.73 o 
  14  11   9       44.74       88.70     17.37 o 
   1  12   9      149.85      120.92     61.77 o 
   3  12   9        5.74      -16.66     16.66 o 
   5  12   9     1596.69     1665.16     95.06 o 
   7  12   9     1924.18     1694.81    103.38 o 
   9  12   9        1.93       11.70     12.94 o 
  11  12   9        2.05       -1.77     25.17 o 
  13  12   9       10.18        5.48      8.56 o 
   2  13   9     6938.05     6492.92     96.36 o 
   4  13   9      292.80      212.78     22.57 o 
   6  13   9      462.10      433.39     27.60 o 
   8  13   9        1.08       -0.91     29.83 o 
  10  13   9       49.64       81.10     25.79 o 
  12  13   9       32.86       35.30     16.05 o 
   1  14   9        8.40        8.21      9.86 o 
   3  14   9     2349.78     2476.20     73.02 o 
   5  14   9      494.95      429.16     29.92 o 
   7  14   9       50.14       48.70     16.45 o 
   9  14   9        0.79        7.74     18.28 o 
  11  14   9      266.51      279.15     34.92 o 
  13  14   9        4.10       13.68     16.60 o 
   2  15   9      896.84      828.15     41.93 o 
   4  15   9      970.67      975.07     45.40 o 
   6  15   9      452.21      554.09     33.41 o 
   8  15   9      255.83      262.62     40.12 o 
  10  15   9       40.08       40.77     17.46 o 
  12  15   9       49.47       66.27     16.31 o 
   1  16   9      203.83      201.21     19.88 o 
   3  16   9     1004.89      918.51     41.54 o 
   5  16   9      183.76      200.73     21.57 o 
   7  16   9     1094.22     1123.80     57.83 o 
   9  16   9       19.48       20.75     17.40 o 
  11  16   9      142.66      186.31     26.59 o 
   2  17   9     1170.25     1053.76     44.33 o 
   4  17   9       29.64        5.38     10.91 o 
   6  17   9      370.72      370.09     27.36 o 
   8  17   9        1.74        5.25     17.58 o 
  10  17   9        4.38       -6.84     13.63 o 
   1  18   9       39.90       45.57     13.52 o 
   3  18   9       18.94       10.86      9.26 o 
   5  18   9      400.80      387.67     30.63 o 
   7  18   9      722.77      710.35     58.33 o 
   9  18   9        2.07      -17.04     17.04 o 
   2  19   9       83.94       68.25     12.33 o 
   4  19   9       43.45       23.80     10.31 o 
   6  19   9      196.65      204.31     19.30 o 
   8  19   9       18.93       19.68     15.87 o 
   1  20   9       26.29       15.05     10.29 o 
   3  20   9        6.10       -3.02      8.42 o 
   5  20   9       19.87        6.88      8.82 o 
   7  20   9        2.23        2.35      8.88 o 
   9  20   9       10.06       -0.39     11.42 o 
   2  21   9       95.02       79.26     16.49 o 
   4  21   9      712.73      690.76     27.08 o 
   6  21   9      269.23      337.22     21.99 o 
   1  22   9       46.37       44.19     12.71 o 
   3  22   9       35.38       20.45      8.07 o 
   5  22   9       40.04       39.48     11.43 o 
   2  23   9       77.22       99.16     12.34 o 
   4  23   9      883.32      993.24     38.70 o 
   1  24   9      104.73      112.08     11.50 o 
   0   0  10     4947.79     5511.52    283.54 o 
   2   0  10       45.98       40.02     23.64 o 
   4   0  10      989.63      967.57    131.83 o 
   6   0  10        6.14      -16.35     30.15 o 
   8   0  10    11798.28    11488.13    755.89 o 
  10   0  10     2052.54     1870.29    119.84 o 
  12   0  10      728.81      623.43     74.00 o 
  14   0  10      869.69      876.03     74.72 o 
   1   1  10     4312.85     5875.93    146.74 o 
   3   1  10       19.57       38.93     18.42 o 
   5   1  10     4946.25     5533.95    219.23 o 
   7   1  10     1644.46     1507.88    117.52 o 
   9   1  10     3184.79     2758.14     91.98 o 
  11   1  10      152.56      129.41     25.79 o 
  13   1  10        6.22       24.96     14.13 o 
  15   1  10       13.48       15.01     10.65 o 
   0   2  10      551.16      699.54     70.05 o 
   2   2  10     1314.58     1711.96    116.68 o 
   4   2  10       72.78       29.48     17.25 o 
   6   2  10     2349.42     2313.04    154.14 o 
   8   2  10      594.08      561.22     36.42 o 
  10   2  10       13.84        4.78     26.43 o 
  12   2  10       45.17       73.36     25.74 o 
  14   2  10      520.60      560.03     33.02 o 
   1   3  10     4222.39     5086.62    131.26 o 
   3   3  10     1174.12     1458.26     91.23 o 
   5   3  10     7298.12     8167.60    192.88 o 
   7   3  10     1012.11     1063.78     99.23 o 
   9   3  10     9703.60     8414.74    182.83 o 
  11   3  10       95.66       76.54     20.37 o 
  13   3  10      354.14      398.19     39.32 o 
  15   3  10       25.31       51.26     16.06 o 
   0   4  10     7336.32    10337.09    502.37 o 
   2   4  10       37.88       15.59     33.72 o 
   4   4  10        2.85       17.77     22.28 o 
   6   4  10      415.33      447.13     49.36 o 
   8   4  10     1195.95     1030.38     74.38 o 
  10   4  10      927.75      856.40     86.08 o 
  12   4  10        2.57       13.34     23.92 o 
  14   4  10       36.66       45.37     16.14 o 
   1   5  10     2151.60     1873.60     81.31 o 
   3   5  10      449.27      493.55     55.99 o 
   5   5  10     3576.31     3592.11    153.12 o 
   7   5  10        0.20       10.85     15.21 o 
   9   5  10     5442.75     4828.40    452.71 o 
  11   5  10      743.79      566.22     71.16 o 
  13   5  10      883.82      905.19     56.97 o 
  15   5  10      149.81      193.41     23.73 o 
   0   6  10    23607.25    27156.01    441.41 o 
   2   6  10      160.22      156.14     38.80 o 
   4   6  10      100.69      166.13     49.61 o 
   6   6  10     1189.27     1336.78    119.25 o 
   8   6  10       12.49       38.84     14.74 o 
  10   6  10       85.92       49.50     24.44 o 
  12   6  10       40.36       29.55     24.88 o 
  14   6  10        6.33        2.06      9.34 o 
   1   7  10     1270.64     1274.49    103.00 o 
   3   7  10       16.09       20.25     26.65 o 
   5   7  10       24.47        1.58     25.81 o 
   7   7  10      568.32      501.40     48.16 o 
   9   7  10      685.47      565.10    105.82 o 
  11   7  10      317.63      231.24     48.58 o 
  13   7  10      218.06      223.72     44.32 o 
   0   8  10     2422.38     2072.32    188.21 o 
   2   8  10     4295.04     4395.15    283.78 o 
   4   8  10       94.10       23.84    119.22 o 
   6   8  10      927.41      794.82     48.48 o 
   8   8  10     1747.07     1596.98    126.88 o 
  10   8  10        4.17       -9.11     18.79 o 
  12   8  10       26.26       26.72     22.65 o 
  14   8  10       17.10        0.81     10.91 o 
   1   9  10     8051.52     8218.64    282.68 o 
   3   9  10      797.53      801.09    100.54 o 
   5   9  10     3792.36     3563.08     93.25 o 
   7   9  10      635.40      604.59     41.47 o 
   9   9  10      428.27      348.19     49.42 o 
  11   9  10        1.47      -24.50     24.95 o 
  13   9  10        1.60      -11.21     11.21 o 
   0  10  10      197.92      221.12     75.16 o 
   2  10  10      465.64      293.81     86.68 o 
   4  10  10     1104.21     1018.72     62.63 o 
   6  10  10      969.43      774.84     48.07 o 
   8  10  10     1582.01     1238.03     67.35 o 
  10  10  10      644.64      591.49     63.85 o 
  12  10  10        2.77      -13.33     13.33 o 
  14  10  10       46.59       22.70     18.49 o 
   1  11  10     9104.49     9421.63    305.70 o 
   3  11  10     2708.71     2598.00    100.91 o 
   5  11  10     1238.37     1155.40     68.29 o 
   7  11  10      344.38      264.60     31.92 o 
   9  11  10      476.42      490.85     55.87 o 
  11  11  10      444.20      454.97     34.76 o 
  13  11  10       68.78       96.96     24.90 o 
   0  12  10     3717.46     3258.44    116.48 o 
   2  12  10        0.41       17.89     10.07 o 
   4  12  10       23.03       32.21     60.30 o 
   6  12  10       32.38       24.92     16.00 o 
   8  12  10       70.60       68.79     32.07 o 
  10  12  10        5.05       -4.02     13.37 o 
  12  12  10       20.03       39.05     12.25 o 
   1  13  10     6709.49     6038.13    120.46 o 
   3  13  10     5328.60     4939.19    106.82 o 
   5  13  10       66.63       51.72     13.95 o 
   7  13  10      671.42      517.64     41.63 o 
   9  13  10        2.40       25.60     20.58 o 
  11  13  10      232.79      303.24     36.54 o 
   0  14  10     4490.15     3935.63    132.38 o 
   2  14  10      510.44      463.67     29.35 o 
   4  14  10       23.42       26.22     11.19 o 
   6  14  10       69.58       76.14     15.45 o 
   8  14  10      270.95      259.10     30.44 o 
  10  14  10      164.51      208.19     33.02 o 
  12  14  10        0.80       -1.59     10.75 o 
   1  15  10     1067.90     1072.67     50.80 o 
   3  15  10        7.20       10.38     11.29 o 
   5  15  10       52.99       58.61     13.88 o 
   7  15  10       14.66        7.45     15.34 o 
   9  15  10      253.79      310.89     40.07 o 
  11  15  10       10.46        6.96     14.36 o 
   0  16  10     8364.10     8366.19    218.58 o 
   2  16  10        0.02        0.08      9.97 o 
   4  16  10      244.12      247.20     23.63 o 
   6  16  10      501.18      478.46     30.59 o 
   8  16  10      265.63      319.60     41.60 o 
  10  16  10      104.60      135.65     24.68 o 
   1  17  10     3707.56     3675.66    101.98 o 
   3  17  10      104.50       59.91     13.40 o 
   5  17  10      426.74      497.03     30.83 o 
   7  17  10       34.65       40.54     14.60 o 
   9  17  10      766.53      813.42     55.88 o 
   0  18  10       94.72       68.36     25.24 o 
   2  18  10     1600.31     1579.85     59.05 o 
   4  18  10       48.95       56.74     12.89 o 
   6  18  10      197.91      165.47     17.30 o 
   8  18  10       25.53       34.51     19.54 o 
  10  18  10        7.55       11.26     11.10 o 
   1  19  10     1100.30     1038.40     52.26 o 
   3  19  10        3.31       -1.45      8.23 o 
   5  19  10      714.63      763.70     34.77 o 
   7  19  10      164.13      179.77     28.11 o 
   9  19  10      429.56      461.27     58.36 o 
   0  20  10       47.79       40.78     20.11 o 
   2  20  10      460.53      457.44     23.74 o 
   4  20  10       94.47       85.90     13.19 o 
   6  20  10        5.46        2.42      9.75 o 
   8  20  10       69.47       63.63     11.56 o 
   1  21  10       57.05       60.43      8.64 o 
   3  21  10        1.38       -3.17      6.61 o 
   5  21  10      175.32      180.88     15.41 o 
   7  21  10      331.84      367.76     30.60 o 
   0  22  10       13.32       15.50      7.89 o 
   2  22  10        5.69        2.91      6.37 o 
   4  22  10      453.39      528.99     29.25 o 
   1  23  10      203.85      213.71     19.66 o 
   3  23  10       64.40       58.49     15.51 o 
   2   1  11       17.90       -1.29     18.23 o 
   4   1  11       90.12      115.98     36.88 o 
   6   1  11      686.31      650.32     80.74 o 
   8   1  11     1814.47     1606.46     94.37 o 
  10   1  11     1092.28      957.98     61.91 o 
  12   1  11      743.66      580.16     49.04 o 
  14   1  11       11.62       -0.03     13.94 o 
   1   2  11     5390.52     6457.60    161.71 o 
   3   2  11     5738.37     6695.35    203.90 o 
   5   2  11     3055.62     2980.82    170.11 o 
   7   2  11     2956.01     2793.85     83.92 o 
   9   2  11     1623.64     1461.17     68.11 o 
  11   2  11     3068.06     2588.73    175.50 o 
  13   2  11      366.69      305.00     26.60 o 
   2   3  11      596.54      805.95     85.01 o 
   4   3  11      286.86      331.28     39.83 o 
   6   3  11      379.67      403.32     42.20 o 
   8   3  11     2332.79     2129.75     75.43 o 
  10   3  11     1191.39      887.91     70.00 o 
  12   3  11       58.74       69.55     22.11 o 
  14   3  11        0.74        6.10     13.26 o 
   1   4  11     4705.42     5125.00    162.16 o 
   3   4  11    19286.24    21416.44    420.29 o 
   5   4  11     1385.55     1465.20     86.93 o 
   7   4  11     4698.19     4294.76    149.72 o 
   9   4  11      334.29      265.54     50.67 o 
  11   4  11     3510.51     3448.48    166.51 o 
  13   4  11       24.12       -1.71     19.70 o 
   2   5  11     3147.09     3711.45    180.13 o 
   4   5  11      544.94      481.76     67.41 o 
   6   5  11      202.36      197.13     23.89 o 
   8   5  11      801.35      647.18     61.53 o 
  10   5  11      270.37      256.95     51.19 o 
  12   5  11      208.64      132.74     38.01 o 
  14   5  11      103.44      108.57     18.73 o 
   1   6  11     1275.03     1575.55     93.50 o 
   3   6  11     1431.50     1425.79     97.86 o 
   5   6  11      785.82      812.21     95.17 o 
   7   6  11     1064.13      807.98     46.91 o 
   9   6  11      754.05      628.25     70.86 o 
  11   6  11      960.04      867.78     83.98 o 
  13   6  11       72.80       36.39     14.81 o 
   2   7  11     2856.43     2994.65    239.07 o 
   4   7  11       36.68       -3.69     32.90 o 
   6   7  11      852.42      658.68     50.24 o 
   8   7  11      120.86      134.82     28.79 o 
  10   7  11        0.11       -9.37     25.18 o 
  12   7  11       72.93       62.07     28.43 o 
  14   7  11       95.50      112.70     15.04 o 
   1   8  11     2471.42     2808.61    159.16 o 
   3   8  11     1550.40     1431.52    173.33 o 
   5   8  11      691.60      662.20     34.99 o 
   7   8  11        2.24      -24.56     24.56 o 
   9   8  11       40.61       15.70     21.43 o 
  11   8  11       21.07        0.00     23.35 o 
  13   8  11       18.01       34.03     12.34 o 
   2   9  11      166.21       81.46     46.57 o 
   4   9  11     1164.15     1036.12     63.47 o 
   6   9  11      467.71      334.34     32.49 o 
   8   9  11       75.49       73.72     20.84 o 
  10   9  11      298.91      228.04     41.96 o 
  12   9  11       17.22       15.69     27.31 o 
   1  10  11     3956.49     3944.95     88.58 o 
   3  10  11     5500.46     5353.24     91.44 o 
   5  10  11     5898.91     5511.05     99.68 o 
   7  10  11      820.23      715.20     51.65 o 
   9  10  11        1.25      -20.40     20.40 o 
  11  10  11      107.93      166.92     26.45 o 
  13  10  11      118.54      143.26     30.74 o 
   2  11  11     2426.04     2289.24     73.17 o 
   4  11  11      106.40       84.43     45.02 o 
   6  11  11       11.52        7.16     10.14 o 
   8  11  11       94.15       66.83     20.05 o 
  10  11  11       18.75       10.12     12.05 o 
  12  11  11       93.19      104.60     21.46 o 
   1  12  11       89.86       51.43     25.28 o 
   3  12  11     7345.64     7026.19    105.52 o 
   5  12  11     2615.62     2449.67     87.86 o 
   7  12  11     1940.01     1700.61    119.59 o 
   9  12  11       14.92       41.94     15.65 o 
  11  12  11      316.69      400.65     71.59 o 
   2  13  11      298.00      295.31     29.82 o 
   4  13  11     1110.57     1057.34     39.31 o 
   6  13  11        0.43        4.07     14.82 o 
   8  13  11       35.18       50.47     17.95 o 
  10  13  11       43.16       58.92     21.24 o 
  12  13  11        1.71       28.13     13.20 o 
   1  14  11       47.22       28.79     21.90 o 
   3  14  11     3228.66     3065.21     74.03 o 
   5  14  11       46.60       43.99     13.27 o 
   7  14  11        0.62       12.51     14.62 o 
   9  14  11       48.37       81.15     25.92 o 
  11  14  11        0.00      -12.56     12.56 o 
   2  15  11      138.52      132.76     20.03 o 
   4  15  11      180.68      167.59     19.09 o 
   6  15  11        1.32       10.08     10.08 o 
   8  15  11        2.13        4.90     19.28 o 
  10  15  11        3.00       12.84     15.73 o 
   1  16  11       34.48       59.52     18.56 o 
   3  16  11       95.00      111.20     14.69 o 
   5  16  11      411.25      341.08     25.82 o 
   7  16  11     1479.09     1512.61     63.43 o 
   9  16  11        1.64        7.23     16.09 o 
   2  17  11      613.30      570.90     32.58 o 
   4  17  11       23.44       47.54     17.70 o 
   6  17  11        1.01       -1.60      8.67 o 
   8  17  11      155.05      170.28     29.63 o 
   1  18  11     1481.06     1527.74     63.39 o 
   3  18  11     2859.03     2903.37     87.91 o 
   5  18  11       25.27       29.21     10.66 o 
   7  18  11     1695.52     1862.35     83.20 o 
   9  18  11       41.80       57.03     10.93 o 
   2  19  11      124.30      131.69     14.43 o 
   4  19  11      252.67      259.88     20.82 o 
   6  19  11       53.49       61.33     11.02 o 
   8  19  11      113.63      146.52     15.70 o 
   1  20  11       10.06       22.47      9.37 o 
   3  20  11      280.72      336.91     18.92 o 
   5  20  11      136.18      123.63     13.57 o 
   7  20  11      435.26      499.05     25.99 o 
   2  21  11        1.96        3.46      6.85 o 
   4  21  11      259.35      236.89     18.74 o 
   1  22  11       65.00       63.50      7.68 o 
   3  22  11       18.03        8.64      8.00 o 
   0   0  12     1576.37     1675.36    173.45 o 
   2   0  12      560.48      728.97    120.62 o 
   4   0  12     4841.04     4987.94    317.69 o 
   6   0  12    15556.44    15229.79    280.48 o 
   8   0  12     4303.68     3828.07    144.17 o 
  10   0  12     1247.68     1072.80     91.15 o 
  12   0  12     1699.02     1445.25    100.49 o 
  14   0  12      377.43      317.16     41.00 o 
   1   1  12      271.94      321.38     37.99 o 
   3   1  12      297.93      298.29     59.94 o 
   5   1  12     3079.77     3350.19     91.67 o 
   7   1  12      798.71      812.94     47.83 o 
   9   1  12       11.63       12.76     17.66 o 
  11   1  12      363.44      292.42     35.42 o 
  13   1  12       54.47       27.85     19.14 o 
   0   2  12      137.85      161.65     38.84 o 
   2   2  12      752.52      834.69     72.91 o 
   4   2  12       58.50       75.35     33.25 o 
   6   2  12     8431.60     8624.45    147.95 o 
   8   2  12      169.13      112.77     18.82 o 
  10   2  12      834.98      635.15     88.62 o 
  12   2  12      501.04      434.32     40.50 o 
  14   2  12      145.77      126.21     30.91 o 
   1   3  12      945.59      924.93     76.50 o 
   3   3  12     1889.93     2218.89    123.15 o 
   5   3  12     3198.43     3298.42     72.46 o 
   7   3  12     1163.12     1033.91     51.67 o 
   9   3  12      584.54      508.81     44.86 o 
  11   3  12      220.80      175.59     29.05 o 
  13   3  12      175.97      203.46     24.55 o 
   0   4  12      239.03      321.21     54.16 o 
   2   4  12       22.31       79.41     34.78 o 
   4   4  12     3896.01     3888.92    112.72 o 
   6   4  12        0.76        3.40     11.02 o 
   8   4  12      976.78      868.10     70.90 o 
  10   4  12       53.04       67.08     32.22 o 
  12   4  12        1.87       17.98     25.21 o 
  14   4  12       15.97       -1.30     10.83 o 
   1   5  12     5604.15     5742.80    227.09 o 
   3   5  12     2726.03     2872.48    139.93 o 
   5   5  12       11.65       20.56     10.95 o 
   7   5  12       85.98       71.03     20.97 o 
   9   5  12      799.08      837.94     81.35 o 
  11   5  12       38.93       40.29     31.88 o 
  13   5  12        6.23       -7.68     12.14 o 
   0   6  12     2572.78     3050.00    235.42 o 
   2   6  12        3.06      -48.96     48.96 o 
   4   6  12     5228.82     5225.79     93.65 o 
   6   6  12     1503.45     1459.21     62.30 o 
   8   6  12      811.56      734.93     75.06 o 
  10   6  12       20.85      -11.64     24.18 o 
  12   6  12       18.44       40.07     23.30 o 
   1   7  12     2628.03     2697.13    102.52 o 
   3   7  12        1.41      -10.92     13.69 o 
   5   7  12      124.03      120.80     15.37 o 
   7   7  12      569.26      429.65     45.55 o 
   9   7  12       11.46      -25.73     27.06 o 
  11   7  12      159.02      160.82     37.39 o 
  13   7  12      156.27      192.02     17.31 o 
   0   8  12     5010.58     4952.93    139.62 o 
   2   8  12      337.19      337.60     24.45 o 
   4   8  12     1956.37     1850.51     58.51 o 
   6   8  12      122.91       56.90     19.47 o 
   8   8  12       21.09       59.18     28.26 o 
  10   8  12        2.38       -9.12     22.90 o 
  12   8  12       19.12       26.89     18.63 o 
   1   9  12      649.84      571.61     37.06 o 
   3   9  12        7.51        2.33     21.70 o 
   5   9  12     2167.60     2132.81     63.14 o 
   7   9  12     1718.47     1490.70     73.76 o 
   9   9  12      829.11      690.26     67.89 o 
  11   9  12        0.11       20.80     22.53 o 
  13   9  12      111.77       85.69     11.99 o 
   0  10  12     2208.42     1936.92     90.94 o 
   2  10  12      378.56      372.96     26.19 o 
   4  10  12      107.54      128.88     15.33 o 
   6  10  12       15.03       12.63     15.37 o 
   8  10  12       29.90       27.01     16.66 o 
  10  10  12      105.41       97.94     28.56 o 
  12  10  12       86.87      130.98     17.87 o 
   1  11  12      223.98      193.45     24.61 o 
   3  11  12        3.10       -4.58     11.34 o 
   5  11  12     2795.81     2608.70     72.63 o 
   7  11  12        3.18        5.68     14.30 o 
   9  11  12      362.89      449.49     51.81 o 
  11  11  12        4.36       12.36     17.04 o 
   0  12  12      349.11      322.39     40.84 o 
   2  12  12      214.26      255.22     33.63 o 
   4  12  12      164.52      169.69     17.50 o 
   6  12  12        9.76       19.24     11.16 o 
   8  12  12        1.81        6.25     12.76 o 
  10  12  12        3.94       21.39     11.64 o 
  12  12  12        0.18        0.32     11.45 o 
   1  13  12       61.51       76.54     19.32 o 
   3  13  12      376.59      372.05     27.06 o 
   5  13  12      762.64      669.41     37.87 o 
   7  13  12       29.07       31.11     16.17 o 
   9  13  12        1.52        8.35     15.78 o 
  11  13  12       62.85       75.90     18.77 o 
   0  14  12     3891.87     3918.95    149.59 o 
   2  14  12      957.77      901.84     52.04 o 
   4  14  12     3855.53     3740.13     72.16 o 
   6  14  12        5.12       -1.24     10.26 o 
   8  14  12      163.33      198.17     34.01 o 
  10  14  12       89.66       75.01     20.50 o 
   1  15  12       12.01        1.70     13.95 o 
   3  15  12     1271.66     1210.57     41.28 o 
   5  15  12        5.89        7.48     10.98 o 
   7  15  12        9.55       25.02     14.19 o 
   9  15  12       55.45       59.54     19.42 o 
   0  16  12     3987.19     3949.93    146.76 o 
   2  16  12       33.07       30.48     14.90 o 
   4  16  12     1348.52     1213.33     45.55 o 
   6  16  12      122.98      117.21     15.58 o 
   8  16  12       35.90       49.34     19.54 o 
   1  17  12        2.91       -9.47     13.66 o 
   3  17  12     1634.33     1586.65     46.79 o 
   5  17  12      471.15      425.35     26.62 o 
   7  17  12       13.31       -6.17     15.96 o 
   9  17  12      243.44      263.52     28.54 o 
   0  18  12      290.47      316.07     42.05 o 
   2  18  12       17.23        7.26     10.00 o 
   4  18  12        4.14       11.06      9.93 o 
   6  18  12       97.26      116.02     14.37 o 
   8  18  12       15.37       43.24     15.97 o 
   1  19  12      229.60      224.07     20.23 o 
   3  19  12      143.57      136.33     12.73 o 
   5  19  12       51.86       47.04      9.55 o 
   7  19  12        1.11       -6.94     13.21 o 
   0  20  12      143.28      162.04     17.82 o 
   2  20  12        8.35       14.40      8.03 o 
   4  20  12      350.36      389.42     27.28 o 
   1  21  12       39.30       32.13      6.64 o 
   3  21  12       13.46       17.20      6.83 o 
   2   1  13     6022.98     6450.79    116.15 o 
   4   1  13     1063.56     1186.19     37.62 o 
   6   1  13      905.36      967.81     51.63 o 
   8   1  13       21.96        5.78     16.39 o 
  10   1  13       33.52        8.55     13.77 o 
  12   1  13      526.29      564.07     41.83 o 
   1   2  13     1550.18     1675.73    105.23 o 
   3   2  13      812.29      780.98     30.81 o 
   5   2  13      100.04      121.38     16.75 o 
   7   2  13      593.28      564.53     40.40 o 
   9   2  13      424.75      316.87     34.42 o 
  11   2  13       29.71       39.77     20.53 o 
  13   2  13        4.46       26.71     13.47 o 
   2   3  13       44.51       55.80     10.54 o 
   4   3  13      635.67      822.08     32.61 o 
   6   3  13      485.64      432.83     34.52 o 
   8   3  13       16.87       -9.49     16.52 o 
  10   3  13       16.50       -4.47     15.75 o 
  12   3  13       53.58       96.16     31.48 o 
   1   4  13       61.24       28.43     14.31 o 
   3   4  13       27.04       62.06     11.10 o 
   5   4  13     1802.66     1951.63     63.81 o 
   7   4  13      461.19      383.20     57.40 o 
   9   4  13      189.33       83.55     34.14 o 
  11   4  13      282.62      204.16     45.74 o 
  13   4  13      130.29      101.29     28.79 o 
   2   5  13     7337.56     7746.83    121.53 o 
   4   5  13      801.54      754.53     35.46 o 
   6   5  13      895.65      865.05     51.54 o 
   8   5  13       27.57       39.06     24.16 o 
  10   5  13       38.25       36.98     26.46 o 
  12   5  13      201.62      273.31     43.62 o 
   1   6  13     2720.33     2693.84     79.00 o 
   3   6  13       12.19       14.49     12.36 o 
   5   6  13     1483.18     1394.87     49.34 o 
   7   6  13       12.84        4.33     14.79 o 
   9   6  13       30.50       14.47     20.54 o 
  11   6  13       27.12       36.25     26.17 o 
  13   6  13      124.77      111.69     18.16 o 
   2   7  13     1469.26     1491.88     50.86 o 
   4   7  13       83.03       70.59     11.62 o 
   6   7  13      594.18      593.99     35.81 o 
   8   7  13      358.24      321.96     50.21 o 
  10   7  13      157.97      161.04     37.81 o 
  12   7  13      575.98      715.30     62.50 o 
   1   8  13     3415.81     3502.74    107.23 o 
   3   8  13      116.90       93.86     15.50 o 
   5   8  13      661.55      684.20     38.11 o 
   7   8  13     1120.53     1067.79     62.15 o 
   9   8  13        0.04       22.51     23.43 o 
  11   8  13      264.80      230.01     38.44 o 
   2   9  13      735.79      658.93     34.86 o 
   4   9  13     1694.53     1529.56     48.38 o 
   6   9  13      315.67      358.86     28.78 o 
   8   9  13       44.11       22.68     20.49 o 
  10   9  13      105.60       60.20     23.86 o 
  12   9  13        1.84       16.73     26.33 o 
   1  10  13      214.51      204.71     20.56 o 
   3  10  13     2840.83     2709.74     71.62 o 
   5  10  13     1094.61     1021.51     58.21 o 
   7  10  13      258.70      259.93     62.46 o 
   9  10  13       61.52       44.80     20.40 o 
  11  10  13      282.08      308.51     25.75 o 
   2  11  13      401.19      380.89     34.81 o 
   4  11  13      427.98      402.65     22.42 o 
   6  11  13       31.75       29.19     11.89 o 
   8  11  13        1.09       -8.20     24.08 o 
  10  11  13      114.01      128.67     19.61 o 
   1  12  13      760.29      719.91     46.61 o 
   3  12  13      816.99      765.05     47.67 o 
   5  12  13      152.97      139.44     19.08 o 
   7  12  13      286.35      288.66     24.32 o 
   9  12  13        0.51       -6.60     14.06 o 
  11  12  13      340.77      361.28     23.83 o 
   2  13  13     1067.11     1064.87     56.08 o 
   4  13  13      276.45      241.46     19.51 o 
   6  13  13      770.94      754.55     37.13 o 
   8  13  13      185.62      223.66     35.00 o 
  10  13  13      351.86      397.91     37.92 o 
   1  14  13     1957.86     1890.51    105.68 o 
   3  14  13      169.91      148.70     19.61 o 
   5  14  13       11.14       31.84     12.05 o 
   7  14  13       28.74       48.92     15.77 o 
   9  14  13       22.89       49.43     18.39 o 
   2  15  13      201.54      205.69     26.63 o 
   4  15  13       61.76       44.42     11.74 o 
   6  15  13      802.97      879.09     37.52 o 
   8  15  13      252.62      263.79     33.79 o 
   1  16  13     1167.66     1131.16     55.51 o 
   3  16  13       11.16       16.22     11.05 o 
   5  16  13      268.25      240.02     20.45 o 
   7  16  13        0.40      -17.16     17.16 o 
   2  17  13       58.04       45.79     15.63 o 
   4  17  13        3.60       -1.25      9.10 o 
   6  17  13       38.67       45.08      9.84 o 
   1  18  13      723.94      804.52     36.38 o 
   3  18  13       23.11       16.62     13.56 o 
   5  18  13        5.86       -7.03      7.96 o 
   2  19  13      229.84      244.99     19.20 o 
   4  19  13       18.76       15.62      8.39 o 
   1  20  13       71.27       74.24      8.49 o 
   3  20  13       94.74      102.53     12.22 o 
   0   0  14     4697.98     4456.37    138.26 o 
   2   0  14      843.67      846.79     47.27 o 
   4   0  14      347.14      321.34     25.62 o 
   6   0  14      166.94      177.75     40.38 o 
   8   0  14     4226.96     4315.46    175.39 o 
  10   0  14      134.16      130.49     34.61 o 
  12   0  14      267.48      269.60     39.19 o 
   1   1  14       77.54       89.87     13.10 o 
   3   1  14       14.35       14.03      9.58 o 
   5   1  14        0.99        7.70     12.64 o 
   7   1  14       10.10        6.90     15.88 o 
   9   1  14        0.40      -16.00     16.00 o 
  11   1  14        0.29       15.41     26.88 o 
  13   1  14       25.32       14.52     15.69 o 
   0   2  14     1809.38     1840.13     63.60 o 
   2   2  14       94.23       90.81     12.14 o 
   4   2  14     2028.63     2223.69     49.00 o 
   6   2  14      149.48      132.29     32.71 o 
   8   2  14     1172.32     1028.24     60.99 o 
  10   2  14        1.98        7.06     14.04 o 
  12   2  14      345.01      330.10     31.09 o 
   1   3  14      113.69       88.13     18.58 o 
   3   3  14     3146.77     3296.10     65.61 o 
   5   3  14        6.45       10.05     11.26 o 
   7   3  14        8.47       27.50     14.94 o 
   9   3  14       85.76       44.99     15.76 o 
  11   3  14       22.87       15.71     21.11 o 
   0   4  14       76.79       30.14     36.55 o 
   2   4  14     1197.63     1246.30     52.60 o 
   4   4  14     4232.77     4517.94    103.98 o 
   6   4  14      606.56      520.38     62.03 o 
   8   4  14        9.84      -15.39     26.30 o 
  10   4  14      525.11      509.09     60.12 o 
  12   4  14      180.33      187.57     35.44 o 
   1   5  14      251.69      289.20     31.57 o 
   3   5  14     1636.35     1667.90    113.46 o 
   5   5  14      230.94      209.28     27.09 o 
   7   5  14        2.78       20.23     21.57 o 
   9   5  14       35.65        5.27     23.25 o 
  11   5  14       23.91       17.49     22.47 o 
   0   6  14     3310.18     3524.87    124.74 o 
   2   6  14        2.20      -11.88     12.12 o 
   4   6  14      299.56      234.30     26.69 o 
   6   6  14     2011.67     2065.55     76.29 o 
   8   6  14     1370.63     1229.81     92.37 o 
  10   6  14      698.82      652.06     64.51 o 
  12   6  14      226.64      271.49     39.14 o 
   1   7  14      100.74       95.27     19.06 o 
   3   7  14       12.00        8.14      9.36 o 
   5   7  14      167.55      153.29     19.77 o 
   7   7  14       99.05      125.22     24.42 o 
   9   7  14       54.83       21.14     21.01 o 
  11   7  14        9.75       11.05     21.81 o 
   0   8  14     6626.52     6317.25    188.18 o 
   2   8  14      378.67      384.23     28.79 o 
   4   8  14     1838.79     1791.46     52.19 o 
   6   8  14     1522.82     1438.83     54.10 o 
   8   8  14     1446.54     1313.57     90.49 o 
  10   8  14      443.55      486.49     53.15 o 
   1   9  14      190.36      185.11     21.15 o 
   3   9  14      220.84      219.38     23.62 o 
   5   9  14      642.27      559.23     34.91 o 
   7   9  14      531.48      488.84     41.76 o 
   9   9  14        3.11      -24.84     24.84 o 
  11   9  14        7.60       20.37     11.02 o 
   0  10  14     1040.55      985.48     54.57 o 
   2  10  14      184.33      180.05     20.66 o 
   4  10  14      356.52      350.09     23.97 o 
   6  10  14        0.64        8.33     10.39 o 
   8  10  14       17.14        1.52     16.93 o 
  10  10  14       88.95       96.23     18.40 o 
   1  11  14      129.58      113.98     21.69 o 
   3  11  14      160.38      144.22     21.26 o 
   5  11  14     1376.29     1388.58     43.69 o 
   7  11  14        3.36        0.45     15.61 o 
   9  11  14      200.94      230.43     23.95 o 
   0  12  14     2348.74     2240.12    114.23 o 
   2  12  14      384.82      341.96     48.37 o 
   4  12  14     1344.99     1345.25     45.95 o 
   6  12  14      320.00      286.55     23.85 o 
   8  12  14       79.44       84.78     15.73 o 
  10  12  14       53.20       30.92     10.62 o 
   1  13  14       68.56       64.15     18.17 o 
   3  13  14      366.84      346.35     26.93 o 
   5  13  14      574.35      553.14     31.30 o 
   7  13  14       20.32       26.35     19.26 o 
   9  13  14      121.75      101.40     21.11 o 
   0  14  14     5416.84     5276.23    169.33 o 
   2  14  14      619.87      613.81     35.45 o 
   4  14  14      186.24      209.81     16.98 o 
   6  14  14      214.71      211.41     19.24 o 
   8  14  14      288.63      302.39     34.04 o 
   1  15  14       44.18       57.81     17.42 o 
   3  15  14      537.28      576.28     32.30 o 
   5  15  14      214.52      206.14     18.27 o 
   7  15  14        1.70       -5.98     15.52 o 
   0  16  14       57.18       75.94     23.28 o 
   2  16  14       22.92       25.87     10.60 o 
   4  16  14      346.13      377.02     31.11 o 
   6  16  14      377.55      399.89     22.30 o 
   1  17  14       10.13       11.34      8.70 o 
   3  17  14      118.88      157.13     16.84 o 
   5  17  14       40.75       29.71      8.83 o 
   0  18  14      141.15      167.04     24.62 o 
   2  18  14      135.75      131.89     14.72 o 
   4  18  14      219.48      264.29     25.38 o 
   1  19  14       33.94       29.41      7.66 o 
   3  19  14       19.56       16.80      8.54 o 
   2   1  15     7925.89     8522.25    122.45 o 
   4   1  15       10.90       19.83     10.62 o 
   6   1  15     6974.07     7715.50    161.66 o 
   8   1  15       28.53       49.20     18.63 o 
  10   1  15       19.38       10.46     13.41 o 
  12   1  15      158.54      142.41     19.01 o 
   1   2  15        1.20       11.31      9.25 o 
   3   2  15       26.18       21.45      9.53 o 
   5   2  15      869.30      911.28     52.04 o 
   7   2  15      283.22      301.41     34.10 o 
   9   2  15       11.47       36.47     33.07 o 
  11   2  15        2.22        1.90     11.71 o 
   2   3  15     1859.55     1886.02     50.23 o 
   4   3  15     1323.96     1516.58     48.25 o 
   6   3  15      203.12      205.35     22.68 o 
   8   3  15      187.45      178.90     25.33 o 
  10   3  15      233.63      276.81     43.06 o 
   1   4  15      101.43      104.34     21.79 o 
   3   4  15      169.36      147.21     17.68 o 
   5   4  15     2089.43     2177.31     65.58 o 
   7   4  15      170.06      147.37     39.51 o 
   9   4  15      176.81      150.28     35.24 o 
  11   4  15       82.83       48.75     23.74 o 
   2   5  15     1124.35     1258.37     50.63 o 
   4   5  15      490.41      539.52     33.65 o 
   6   5  15      316.66      320.55     31.66 o 
   8   5  15     1351.66     1231.93     90.05 o 
  10   5  15      480.10      518.78     54.83 o 
   1   6  15      676.05      598.94     43.19 o 
   3   6  15       60.65       57.16     14.09 o 
   5   6  15      341.24      345.12     48.35 o 
   7   6  15      117.87      108.81     34.38 o 
   9   6  15      102.99       92.00     28.69 o 
  11   6  15      107.33       99.98     27.22 o 
   2   7  15     3994.81     4063.35     78.39 o 
   4   7  15      955.70      913.50     37.25 o 
   6   7  15      739.94      747.52     38.20 o 
   8   7  15     2197.43     2028.23    108.54 o 
  10   7  15      343.71      403.78     47.64 o 
   1   8  15      131.26       87.89     17.98 o 
   3   8  15       30.07       16.19      9.56 o 
   5   8  15      266.34      217.87     22.00 o 
   7   8  15        2.45        3.94     18.84 o 
   9   8  15      221.94      230.68     37.93 o 
   2   9  15      902.70      861.27     37.16 o 
   4   9  15       36.84       41.46     10.45 o 
   6   9  15      945.92      956.25     42.12 o 
   8   9  15     1603.64     1603.65     90.67 o 
  10   9  15      384.64      464.56     40.30 o 
   1  10  15       95.20      101.76     14.51 o 
   3  10  15      949.05     1044.99     39.58 o 
   5  10  15       52.63       55.06     10.67 o 
   7  10  15      432.44      391.66     31.26 o 
   9  10  15      198.91      187.52     20.80 o 
   2  11  15        7.08       15.11      9.69 o 
   4  11  15       33.20       21.05     10.07 o 
   6  11  15      238.39      270.05     18.95 o 
   8  11  15       40.99       45.64     14.33 o 
   1  12  15      471.65      438.43     36.24 o 
   3  12  15      395.21      410.85     28.87 o 
   5  12  15        0.35       18.27     10.95 o 
   7  12  15        7.06       25.82     11.93 o 
   9  12  15       27.33       36.52     24.34 o 
   2  13  15      293.95      315.61     25.54 o 
   4  13  15      197.05      227.89     23.04 o 
   6  13  15     1256.69     1300.64     41.51 o 
   8  13  15      812.94      874.19     50.71 o 
   1  14  15      974.54     1004.48     42.65 o 
   3  14  15       14.06        9.44      9.45 o 
   5  14  15        4.12       -8.51      8.51 o 
   7  14  15      184.06      177.32     24.87 o 
   2  15  15     1395.38     1523.73     48.91 o 
   4  15  15      347.84      408.20     31.07 o 
   6  15  15      284.74      291.15     20.53 o 
   1  16  15      453.05      462.24     27.13 o 
   3  16  15      159.46      133.94     16.57 o 
   5  16  15        0.09        3.92      8.81 o 
   2  17  15       58.77       61.51     14.01 o 
   4  17  15       47.71       45.51     12.63 o 
   1  18  15       12.85       10.08      6.37 o 
   0   0  16     2717.34     2930.57    130.48 o 
   2   0  16     1944.60     1926.37     62.51 o 
   4   0  16     5486.97     6202.80    134.85 o 
   6   0  16      177.50      157.82     36.60 o 
   8   0  16      533.47      440.09     52.88 o 
  10   0  16     1332.60     1267.65     74.82 o 
   1   1  16       12.52       14.23     12.36 o 
   3   1  16      971.00     1108.07     41.59 o 
   5   1  16      749.43      834.42     41.03 o 
   7   1  16       82.41      103.37     22.69 o 
   9   1  16      107.36       74.39     18.00 o 
  11   1  16        1.14       18.99     16.05 o 
   0   2  16     1902.18     2094.63    110.93 o 
   2   2  16     1797.31     1890.40     53.75 o 
   4   2  16     1629.79     1791.14     51.56 o 
   6   2  16        1.40       -7.83     15.21 o 
   8   2  16        0.90       16.61     12.29 o 
  10   2  16      167.66      155.31     21.15 o 
   1   3  16      718.54      717.44     66.06 o 
   3   3  16     1600.53     1862.57     72.53 o 
   5   3  16     2624.11     2735.22     72.55 o 
   7   3  16      269.58      230.89     28.69 o 
   9   3  16      372.72      373.24     46.22 o 
   0   4  16     1144.14     1189.08     84.19 o 
   2   4  16      460.53      497.47     28.18 o 
   4   4  16      190.97      200.86     18.65 o 
   6   4  16       32.32        3.32     11.63 o 
   8   4  16      255.48      207.19     38.03 o 
  10   4  16      216.04      237.15     37.48 o 
   1   5  16     5678.47     6002.55     93.19 o 
   3   5  16      930.79     1004.70     45.14 o 
   5   5  16     1004.22      938.17     51.59 o 
   7   5  16        1.37       14.89     22.17 o 
   9   5  16      275.26      338.26     43.87 o 
   0   6  16     5183.88     5147.05    171.16 o 
   2   6  16      366.37      389.61     30.32 o 
   4   6  16      553.79      538.70     32.54 o 
   6   6  16       12.51        3.80     12.14 o 
   8   6  16      212.22      188.52     33.83 o 
  10   6  16      766.96      828.62     61.56 o 
   1   7  16     1033.81     1082.80     46.56 o 
   3   7  16     1132.20     1205.11     48.04 o 
   5   7  16      276.96      253.93     31.51 o 
   7   7  16        4.96       19.44     20.90 o 
   9   7  16       37.10       43.08     19.43 o 
   0   8  16      740.56      761.54     47.91 o 
   2   8  16      589.52      558.43     33.29 o 
   4   8  16      546.64      583.23     28.76 o 
   6   8  16        9.41        3.33     10.70 o 
   8   8  16      235.42      234.77     36.10 o 
   1   9  16      444.00      493.21     24.64 o 
   3   9  16       43.42       37.94     11.97 o 
   5   9  16     1710.97     1731.61     54.16 o 
   7   9  16       15.22       14.91     10.05 o 
   9   9  16      918.30      983.47     39.88 o 
   0  10  16      294.78      279.42     29.23 o 
   2  10  16      150.01      146.48     14.06 o 
   4  10  16      946.80      987.48     36.98 o 
   6  10  16       21.46       17.35      9.07 o 
   8  10  16       10.67       15.40     10.44 o 
   1  11  16       69.17       90.83     12.83 o 
   3  11  16      248.97      250.39     19.05 o 
   5  11  16     1848.97     1913.21     53.77 o 
   7  11  16        0.19        5.54      9.96 o 
   0  12  16       61.52       89.64     26.01 o 
   2  12  16      125.76      128.81     16.87 o 
   4  12  16       11.89       14.22      9.98 o 
   6  12  16      226.63      224.17     16.40 o 
   1  13  16       10.36       -2.34      9.34 o 
   3  13  16       75.27       89.01     14.51 o 
   5  13  16     1033.81     1063.43     46.42 o 
   7  13  16      229.18      211.03     23.19 o 
   0  14  16     1193.50     1299.78     55.72 o 
   2  14  16       84.02       95.44     14.44 o 
   4  14  16      947.16     1001.81     44.97 o 
   1  15  16       14.48       22.81     11.94 o 
   3  15  16      878.87      954.11     34.82 o 
   5  15  16       39.65       66.21     16.12 o 
   0  16  16      207.79      189.09     24.67 o 
   2  16  16      251.47      253.99     18.07 o 
   2   1  17      270.91      307.70     27.29 o 
   4   1  17       24.20       28.88     17.09 o 
   6   1  17       35.53       54.77     17.96 o 
   8   1  17      186.93      179.17     22.84 o 
   1   2  17     2639.74     2855.40     64.97 o 
   3   2  17     3303.11     3869.07     74.00 o 
   5   2  17       20.89        8.68     17.70 o 
   7   2  17     1560.27     1631.25     64.43 o 
   9   2  17       30.82       11.30     17.57 o 
   2   3  17      361.57      393.18     25.16 o 
   4   3  17       34.37       52.39     14.11 o 
   6   3  17      101.22      116.57     21.34 o 
   8   3  17       79.14      100.20     27.31 o 
   1   4  17     3746.61     4064.43     75.97 o 
   3   4  17     1852.48     1898.77     50.88 o 
   5   4  17      140.27      141.34     17.07 o 
   7   4  17     1548.20     1494.06     90.72 o 
   9   4  17       21.97       26.73     19.03 o 
   2   5  17       79.38      100.65     16.74 o 
   4   5  17       27.87       25.92     10.91 o 
   6   5  17       22.77       30.00     11.96 o 
   8   5  17       15.23       -8.69     16.64 o 
   1   6  17     1079.10     1146.84     46.73 o 
   3   6  17       38.09       28.02     10.59 o 
   5   6  17       51.35       39.67     25.31 o 
   7   6  17       74.10       73.36     22.80 o 
   9   6  17       11.98       21.16     15.92 o 
   2   7  17      209.46      176.64     26.10 o 
   4   7  17      251.82      219.67     21.25 o 
   6   7  17      283.83      267.17     24.99 o 
   8   7  17        3.19      -10.01     10.01 o 
   1   8  17       14.71       12.58      9.01 o 
   3   8  17      402.89      427.81     27.89 o 
   5   8  17      460.70      426.91     31.67 o 
   7   8  17      166.31      166.16     18.77 o 
   2   9  17       30.58       28.36      8.18 o 
   4   9  17      104.85       91.10     12.40 o 
   6   9  17        0.50       -5.73     14.40 o 
   1  10  17       35.87       23.35      7.44 o 
   3  10  17     1992.29     2101.54     43.52 o 
   5  10  17       14.71        9.78     10.64 o 
   7  10  17     1321.95     1458.49     44.20 o 
   2  11  17       53.24       39.09      8.38 o 
   4  11  17       12.36       28.74      9.86 o 
   6  11  17       69.66       57.09     11.76 o 
   1  12  17       80.69       64.37     12.10 o 
   3  12  17     1029.20     1025.98     37.06 o 
   5  12  17        8.71       25.71     14.89 o 
   2  13  17      140.97      142.30     15.27 o 
   4  13  17      194.36      190.66     19.59 o 
   1  14  17       11.93       10.36      6.79 o 
   3  14  17      156.75      134.95     13.70 o 
   0   0  18     3055.84     3134.92    133.81 o 
   2   0  18      760.72      876.44     72.10 o 
   4   0  18       71.33       55.31     25.55 o 
   6   0  18       48.40       54.14     20.10 o 
   8   0  18      289.73      203.87     31.13 o 
   1   1  18      937.22     1137.95     58.04 o 
   3   1  18      108.53       95.65     19.23 o 
   5   1  18      204.68      250.97     52.00 o 
   7   1  18       10.67       -7.81     21.14 o 
   0   2  18       99.64      126.02     23.04 o 
   2   2  18       44.36       59.89     20.04 o 
   4   2  18       93.82      131.37     22.30 o 
   6   2  18       14.04       15.25     11.92 o 
   8   2  18       77.32       31.55     29.37 o 
   1   3  18      503.54      526.47     27.43 o 
   3   3  18     1010.21     1129.42     43.65 o 
   5   3  18      885.73      896.56     46.64 o 
   7   3  18        2.77       -6.52     16.66 o 
   0   4  18      891.48      935.38     40.99 o 
   2   4  18      173.07      160.20     15.98 o 
   4   4  18       42.77       32.12     19.39 o 
   6   4  18        5.15        0.40     17.28 o 
   8   4  18       97.92       42.23     18.32 o 
   1   5  18      219.95      216.82     16.28 o 
   3   5  18      742.51      808.69     36.39 o 
   5   5  18      518.73      494.18     50.87 o 
   7   5  18        1.72       -7.71     16.99 o 
   0   6  18      206.12      220.15     25.28 o 
   2   6  18        3.06        0.15      9.86 o 
   4   6  18       10.83        6.12     11.86 o 
   6   6  18       57.58       38.38     18.61 o 
   1   7  18        6.71        7.94      9.50 o 
   3   7  18        4.82      -10.00     10.00 o 
   5   7  18       69.36       48.38     12.63 o 
   7   7  18       26.85       37.74     16.49 o 
   0   8  18       53.17       33.40     25.46 o 
   2   8  18        7.77       12.95      7.97 o 
   4   8  18        7.46       -9.03      9.03 o 
   6   8  18       45.74       43.40     16.77 o 
   1   9  18      210.21      224.81     16.52 o 
   3   9  18      354.26      377.00     19.75 o 
   5   9  18     1081.37     1039.10     33.30 o 
   0  10  18      131.28      145.32     19.36 o 
   2  10  18       28.05       16.40      8.11 o 
   4  10  18       30.66       14.76      9.16 o 
   1  11  18      978.30     1081.85     27.52 o 
   3  11  18      231.34      246.96     14.68 o 
   0  12  18        5.92       -1.53      8.24 o 
   2  12  18       23.28       40.76      7.55 o 
   2   1  19       16.85       17.84     13.22 o 
   4   1  19       98.81      142.84     20.95 o 
   6   1  19      518.28      501.63     30.39 o 
   1   2  19      135.15      165.94     15.58 o 
   3   2  19       49.72       67.45     15.22 o 
   5   2  19        6.18       32.74     12.68 o 
   2   3  19       40.80       25.03      8.36 o 
   4   3  19       71.85       72.53     15.03 o 
   6   3  19      178.56      147.62     26.96 o 
   1   4  19     1162.28     1353.14     38.19 o 
   3   4  19      447.75      473.27     47.89 o 
   5   4  19        0.60        4.31     14.47 o 
   2   5  19      258.96      277.45     20.36 o 
   4   5  19       12.68       18.87     20.94 o 
   1   6  19      662.87      710.02     27.78 o 
   3   6  19      280.80      268.69     24.82 o 
   5   6  19      122.74      134.25     25.36 o 
   2   7  19      252.27      266.06     19.69 o 
   4   7  19       82.53      102.07     27.44 o 
   1   8  19        8.92       -5.61      7.19 o 
   3   8  19      219.63      222.16     16.68 o 
   2   9  19       27.32       33.31      7.12 o 
   1  10  19      244.62      225.22     24.80 o 
   0   0  20      242.25      283.52     34.57 o 
   2   0  20      225.32      234.56     26.32 o 
   1   1  20      277.50      288.22     17.18 o 
   3   1  20       10.83        2.76      8.09 o 
   0   2  20      271.72      311.48     34.20 o 
   2   2  20     1032.00     1090.23     45.35 o 
   1   3  20     1081.79     1069.01     30.12 o 
   3   3  20       11.17        3.60      7.73 o 
   0   4  20       25.13        9.66     14.13 o 
   2   4  20      598.03      605.22     29.59 o 
   1   5  20      875.93      909.64     39.73 o 
                                                 
